# Supplementary material for: A cluster of Ankyrin and Ankyrin-TPR repeat genes is associated with panicle branching diversity in rice
Source: PLoS Genet. 2021 Jun 7;17(6):e1009594. doi: 10.1371/journal.pgen.1009594 (PMC8211194; doi:10.1371/journal.pgen.1009594)
Supplement: S3 Table — Filtered SNPs and INDELs with a MAF of 5%, homozygotes and polymorphs between the two haplotypes (considering all the tested accessions for each haplotype). (XLSX) [file pgen.1009594.s021.xlsx]

## Sheet: Feuil1
rs#	Alleles	Position	Gene	Feature	Effect	codon	aa	H1 haplotype	H2 haplotype
Chr2:16598039	TG/T	16598039	LOC_Os02g28030:	intron	#	#	#	T	TG
Chr2:16598104	T/TG	16598104	LOC_Os02g28030:	intron	#	#	#	TG	T
Chr2:16615070	C/T	16615070	LOC_Os02g28050:	UPSTREAM	#	#	#	T	C
Chr2:16615477	G/A	16615477	LOC_Os02g28050:	exon	Non_Synonymous	atG/atA	M/I	G	A
Chr2:16615500	G/T	16615500	LOC_Os02g28050:	exon	Non_Synonymous	cGt/cTt	R/L	G	T
Chr2:16615616	A/T	16615616	LOC_Os02g28050:	exon	Non_Synonymous	Agg/Tgg	R/W	A	T
Chr2:16616627	A/T	16616627	LOC_Os02g28074:	UPSTREAM	#	#	#	A	T
Chr2:16616673	G/T	16616673	LOC_Os02g28074:	UPSTREAM	#	#	#	G	T
Chr2:16616834	AC/A	16616834	LOC_Os02g28074:	UPSTREAM	#	#	#	AC	A
Chr2:16616839	AC/A	16616839	LOC_Os02g28074:	UPSTREAM	#	#	#	AC	A
Chr2:16617060	G/C	16617060	LOC_Os02g28074:	UPSTREAM	#	#	#	G	C
Chr2:16617175	G/A	16617175	LOC_Os02g28074:	UPSTREAM	#	#	#	G	A
Chr2:16617414	T/A	16617414	LOC_Os02g28074:	UTR_5_PRIME	#	#	#	T	A
Chr2:16618047	A/G	16618047	LOC_Os02g28074:	intron	#	#	#	A	G
Chr2:16619050	G/A	16619050	LOC_Os02g28074:	intron	#	#	#	G	A
Chr2:16620952	C/T	16620952	LOC_Os02g28074:	intron	#	#	#	T	C
Chr2:16621177	A/T	16621177	LOC_Os02g28074:	intron	#	#	#	T	A
Chr2:16621179	A/ACAG	16621179	LOC_Os02g28074:	intron	#	#	#	ACAG	A
Chr2:16621184	TAGACACACA/T	16621184	LOC_Os02g28074:	intron	#	#	#	T	TAGACACACA
Chr2:16621195	A/T	16621195	LOC_Os02g28074:	intron	#	#	#	T	A
Chr2:16621262	C/T	16621262	LOC_Os02g28074:	intron	#	#	#	T	C
Chr2:16621459	T/A	16621459	LOC_Os02g28074:	intron	#	#	#	A	T
Chr2:16621680	C/G	16621680	LOC_Os02g28074:	intron	#	#	#	G	C
Chr2:16622186	A/C	16622186	LOC_Os02g28074:	intron	#	#	#	A	C
Chr2:16622211	G/A	16622211	LOC_Os02g28074:	intron	#	#	#	G	A
Chr2:16622242	C/T	16622242	LOC_Os02g28074:	intron	#	#	#	T	C
Chr2:16622425	C/T	16622425	LOC_Os02g28074:	intron	#	#	#	T	C
Chr2:16623153	T/A	16623153	LOC_Os02g28074:	intron	#	#	#	T	A
Chr2:16623224	C/T	16623224	LOC_Os02g28074:	intron	#	#	#	T	C
Chr2:16623503	G/A	16623503	LOC_Os02g28074:	intron	#	#	#	A	G
Chr2:16623750	C/T	16623750	LOC_Os02g28074:	intron	#	#	#	T	C
Chr2:16623764	T/A	16623764	LOC_Os02g28074:	intron	#	#	#	A	T
Chr2:16623914	T/TGTATCTCCC	16623914	LOC_Os02g28074:	intron	#	#	#	TGTATCTCCC	T
Chr2:16624032	C/T	16624032	LOC_Os02g28074:	intron	#	#	#	T	C
Chr2:16624204	G/A	16624204	LOC_Os02g28074:	intron	#	#	#	G	A
Chr2:16624282	G/A	16624282	LOC_Os02g28074:	intron	#	#	#	G	A
Chr2:16624314	T/C	16624314	LOC_Os02g28074:	intron	#	#	#	T	C
Chr2:16624371	T/C	16624371	LOC_Os02g28074:	intron	#	#	#	T	C
Chr2:16624391	G/A	16624391	LOC_Os02g28074:	intron	#	#	#	A	G
Chr2:16624401	C/A	16624401	LOC_Os02g28074:	intron	#	#	#	A	C
Chr2:16624457	C/A	16624457	LOC_Os02g28074:	intron	#	#	#	A	C
Chr2:16624666	C/A	16624666	LOC_Os02g28074:	intron	#	#	#	A	C
Chr2:16625125	G/T	16625125	LOC_Os02g28074:	intron	#	#	#	T	G
Chr2:16625319	C/T	16625319	LOC_Os02g28074:	intron	#	#	#	T	C
Chr2:16625329	G/GGTTGGGGA	16625329	LOC_Os02g28074:	intron	#	#	#	G	GGTTGGGGA
Chr2:16625411	G/A	16625411	LOC_Os02g28074:	intron	#	#	#	G	A
Chr2:16625418	G/A	16625418	LOC_Os02g28074:	intron	#	#	#	A	G
Chr2:16625928	G/A	16625928	LOC_Os02g28074:	intron	#	#	#	G	A
Chr2:16626066	G/A	16626066	LOC_Os02g28074:	intron	#	#	#	A	G
Chr2:16626258	C/T	16626258	LOC_Os02g28074:	intron	#	#	#	T	C
Chr2:16626348	C/T	16626348	LOC_Os02g28074:	intron	#	#	#	T	C
Chr2:16626443	C/T	16626443	LOC_Os02g28074:	intron	#	#	#	T	C
Chr2:16626559	G/T	16626559	LOC_Os02g28074:	intron	#	#	#	T	G
Chr2:16627598	C/T	16627598	LOC_Os02g28074:	intron	#	#	#	T	C
Chr2:16627637	T/A	16627637	LOC_Os02g28074:	intron	#	#	#	A	T
Chr2:16628010	C/T	16628010	LOC_Os02g28074:	intron	#	#	#	T	C
Chr2:16628022	A/G	16628022	LOC_Os02g28074:	intron	#	#	#	G	A
Chr2:16628524	C/T	16628524	LOC_Os02g28074:	intron	#	#	#	T	C
Chr2:16628570	G/A	16628570	LOC_Os02g28074:	intron	#	#	#	A	G
Chr2:16628818	T/A	16628818	LOC_Os02g28074:	intron	#	#	#	A	T
Chr2:16629292	G/A	16629292	LOC_Os02g28074:	intron	#	#	#	G	A
Chr2:16629503	G/T	16629503	LOC_Os02g28074:	intron	#	#	#	G	T
Chr2:16629989	G/A	16629989	LOC_Os02g28074:	intron	#	#	#	A	G
Chr2:16630016	T/TA	16630016	LOC_Os02g28074:	intron	#	#	#	TA	T
Chr2:16630037	C/G	16630037	LOC_Os02g28074:	intron	#	#	#	G	C
Chr2:16630289	G/T	16630289	LOC_Os02g28074:	intron	#	#	#	T	G
Chr2:16630530	TGCCCCATAATATAAGGGATTTGGGGA/T	16630530	LOC_Os02g28074:	intron	#	#	#	T	TGCCCCATAATATAAGGGATTTGGGGA
Chr2:16630581	G/A	16630581	LOC_Os02g28074:	intron	#	#	#	G	A
Chr2:16630936	G/A	16630936	LOC_Os02g28074:	intron	#	#	#	A	G
Chr2:16631005	G/A	16631005	LOC_Os02g28074:	intron	#	#	#	A	G
Chr2:16631020	G/A	16631020	LOC_Os02g28074:	intron	#	#	#	A	G
Chr2:16631139	C/T	16631139	LOC_Os02g28074:	intron	#	#	#	T	C
Chr2:16631874	G/A	16631874	LOC_Os02g28074:	intron	#	#	#	G	A
Chr2:16632031	G/T	16632031	LOC_Os02g28074:	intron	#	#	#	T	G
Chr2:16632349	G/A	16632349	LOC_Os02g28074:	intron	#	#	#	G	A
Chr2:16632844	G/T	16632844	LOC_Os02g28074:	exon	Synonymous	gcG/gcT	A/A	T	G
Chr2:16633112	TAACTA/T	16633112	LOC_Os02g28074:	intron	#	#	#	TAACTA	T
Chr2:16633711	C/T	16633711	LOC_Os02g28074:	intron	#	#	#	T	C
Chr2:16633743	A/ATT	16633743	LOC_Os02g28074:	intron	#	#	#	ATT	A
Chr2:16633945	A/T	16633945	LOC_Os02g28074:	UTR_3_PRIME	#	#	#	A	T
Chr2:16634016	G/A	16634016	intergenic:	#	#	#	#	A	G
Chr2:16634249	G/A	16634249	intergenic:	#	#	#	#	G	A
Chr2:16634326	C/T	16634326	intergenic:	#	#	#	#	T	C
Chr2:16638046	G/A	16638046	LOC_Os02g28100:	UPSTREAM	#	#	#	A	G
Chr2:16638119	T/TTCC	16638119	LOC_Os02g28100:	UPSTREAM	#	#	#	TTCC	T
Chr2:16638204	G/A	16638204	LOC_Os02g28100:	UPSTREAM	#	#	#	G	A
Chr2:16638555	G/A	16638555	intergenic:	#	#	#	#	A	G
Chr2:16638655	G/A	16638655	intergenic:	#	#	#	#	G	A
Chr2:16638776	G/A	16638776	intergenic:	#	#	#	#	A	G
Chr2:16638808	G/A	16638808	intergenic:	#	#	#	#	A	G
Chr2:16639281	AG/A	16639281	intergenic:	#	#	#	#	AG	A
Chr2:16639282	G/A	16639282	intergenic:	#	#	#	#	A	G
Chr2:16639569	A/G	16639569	intergenic:	#	#	#	#	A	G
Chr2:16639651	T/C	16639651	intergenic:	#	#	#	#	T	C
Chr2:16639817	CGATATTTAGGTGGCACTTTCCCAGT/C	16639817	LOC_Os02g28110:	exon	Frame_Shift	#	#	CGATATTTAGGTGGCACTTTCCCAGT	C
Chr2:16641264	C/T	16641264	LOC_Os02g28110:	UTR_5_PRIME	#	#	#	T	C
Chr2:16641277	T/C	16641277	LOC_Os02g28110:	UTR_5_PRIME	#	#	#	T	C
Chr2:16641379	T/A	16641379	LOC_Os02g28110:	UPSTREAM	#	#	#	A	T
Chr2:16641407	TTA/T	16641407	LOC_Os02g28110:	UPSTREAM	#	#	#	TTA	T
Chr2:16641408	TA/T	16641408	LOC_Os02g28110:	UPSTREAM	#	#	#	T	TA
Chr2:16641629	C/T	16641629	LOC_Os02g28110:	UPSTREAM	#	#	#	T	C
Chr2:16641726	G/A	16641726	LOC_Os02g28110:	UPSTREAM	#	#	#	A	G
Chr2:16641844	G/A	16641844	LOC_Os02g28110:	UPSTREAM	#	#	#	G	A
Chr2:16641911	G/A	16641911	LOC_Os02g28110:	UPSTREAM	#	#	#	A	G
Chr2:16642126	ATT/A	16642126	LOC_Os02g28110:	UPSTREAM	#	#	#	ATT	A
Chr2:16642137	G/GTATA	16642137	LOC_Os02g28110:	UPSTREAM	#	#	#	G	GTATA
Chr2:16678188	C/T	16678188	LOC_Os02g28170:	UTR_3_PRIME	#	#	#	T	C
Chr2:16678195	C/T	16678195	LOC_Os02g28170:	UTR_3_PRIME	#	#	#	T	C
Chr2:16678215	T/C	16678215	LOC_Os02g28170:	UTR_3_PRIME	#	#	#	T	C
Chr2:16678218	TA/T	16678218	LOC_Os02g28170:	UTR_3_PRIME	#	#	#	T	TATA
Chr2:16678278	TCTATTTTTTAAAAAA/T	16678278	LOC_Os02g28170:	UTR_3_PRIME	#	#	#	TCTATTTTTTAAAAAA	T
Chr2:16678280	TATTTTTTAAAA/T	16678280	LOC_Os02g28170:	UTR_3_PRIME	#	#	#	T	TATTTTTTAAAA
Chr2:16678294	A/G	16678294	LOC_Os02g28170:	UTR_3_PRIME	#	#	#	G	A
Chr2:16678295	TAATACTTA/T	16678295	LOC_Os02g28170:	UTR_3_PRIME	#	#	#	T	TAATACTTA
Chr2:16678297	A/AG	16678297	LOC_Os02g28170:	UTR_3_PRIME	#	#	#	A	AG
Chr2:16678298	TACTTA/T	16678298	LOC_Os02g28170:	UTR_3_PRIME	#	#	#	TACTTA	T
Chr2:16678318	A/G	16678318	LOC_Os02g28170:	UTR_3_PRIME	#	#	#	A	G
Chr2:16678329	TTACCATGCA/T	16678329	LOC_Os02g28170:	UTR_3_PRIME	#	#	#	TTACCATGCA	T
Chr2:16678336	GCATACCA/G	16678336	LOC_Os02g28170:	UTR_3_PRIME	#	#	#	G	GCATACCA
Chr2:16678368	T/G	16678368	LOC_Os02g28170:	UTR_3_PRIME	#	#	#	G	T
Chr2:16678374	A/G	16678374	LOC_Os02g28170:	UTR_3_PRIME	#	#	#	G	A
Chr2:16678419	A/T	16678419	LOC_Os02g28170:	UTR_3_PRIME	#	#	#	A	T
Chr2:16678471	G/A	16678471	LOC_Os02g28170:	UTR_3_PRIME	#	#	#	A	G
Chr2:16678486	GTGCC/G	16678486	LOC_Os02g28170:	UTR_3_PRIME	#	#	#	GTGCC	G
Chr2:16680063	G/T	16680063	LOC_Os02g28170:	UPSTREAM	#	#	#	G	T
Chr2:16680256	T/A	16680256	LOC_Os02g28170:	UPSTREAM	#	#	#	T	A
Chr2:16691598	G/A	16691598	intergenic:	#	#	#	#	G	A
Chr2:16691768	G/A	16691768	intergenic:	#	#	#	#	G	A
Chr2:16691788	C/T	16691788	intergenic:	#	#	#	#	T	C
Chr2:16691826	G/T	16691826	intergenic:	#	#	#	#	T	G
Chr2:16691842	A/C	16691842	intergenic:	#	#	#	#	A	C
Chr2:16691881	CT/C	16691881	intergenic:	#	#	#	#	CT	C
Chr2:16691923	G/A	16691923	LOC_Os02g28200:	UTR_3_PRIME	#	#	#	A	G
Chr2:16691941	G/A	16691941	LOC_Os02g28200:	UTR_3_PRIME	#	#	#	A	G
Chr2:16692827	G/A	16692827	LOC_Os02g28200:	exon	Non_Synonymous	aCg/aTg	T/M	G	A
Chr2:16692830	G/A	16692830	LOC_Os02g28200:	exon	Non_Synonymous	aCt/aTt	T/I	A	G
Chr2:16692832	CT/C	16692832	LOC_Os02g28200:	exon	Frame_Shift	#	#	CT	C
Chr2:16693614	C/T	16693614	LOC_Os02g28200:	UPSTREAM	#	#	#	T	C
Chr2:16693680	G/GA	16693680	LOC_Os02g28200:	UPSTREAM	#	#	#	GA	G
Chr2:16693705	G/A	16693705	LOC_Os02g28200:	UPSTREAM	#	#	#	A	G
Chr2:16693709	G/A	16693709	LOC_Os02g28200:	UPSTREAM	#	#	#	A	G
Chr2:16693754	C/A	16693754	LOC_Os02g28200:	UPSTREAM	#	#	#	A	C
Chr2:16693783	C/T	16693783	LOC_Os02g28200:	UPSTREAM	#	#	#	T	C
Chr2:16693803	T/C	16693803	LOC_Os02g28200:	UPSTREAM	#	#	#	T	C
Chr2:16693902	C/T	16693902	LOC_Os02g28200:	UPSTREAM	#	#	#	T	C
Chr2:16694276	G/A	16694276	LOC_Os02g28200:	UPSTREAM	#	#	#	G	A
Chr2:16694522	C/T	16694522	LOC_Os02g28200:	UPSTREAM	#	#	#	T	C
Chr2:16698482	T/TACAGATTCA	16698482	LOC_Os02g28210:	UPSTREAM	#	#	#	TACAGATTCA	T
Chr2:16699043	G/A	16699043	LOC_Os02g28210:	UPSTREAM	#	#	#	G	A
Chr2:16699046	G/T	16699046	LOC_Os02g28210:	UPSTREAM	#	#	#	T	G
Chr2:16699981	A/T	16699981	intergenic:	#	#	#	#	T	A
Chr2:16700028	C/T	16700028	intergenic:	#	#	#	#	T	C
Chr2:16701137	C/T	16701137	LOC_Os02g28220:	UPSTREAM	#	#	#	T	C
Chr2:16701721	G/A	16701721	LOC_Os02g28220:	UPSTREAM	#	#	#	A	G
Chr2:16718387	AGG/A	16718387	intergenic:	#	#	#	#	A	AGG
Chr2:16718969	C/T	16718969	LOC_Os02g28270:	exon	Non_Synonymous	Gtc/Atc	V/I	T	C
Chr2:16719155	C/G	16719155	LOC_Os02g28270:	UPSTREAM	#	#	#	G	C
Chr2:16719583	GTATGTTGAATTCCTACGTTTTTATGTGTGACTATCAAACGACAGTTTTTC/G	16719583	LOC_Os02g28270:	UPSTREAM	#	#	#	G	GTATGTTGAATTCCTACGTTTTTATGTGTGACTATCAAACGACAGTTTTTC
Chr2:16719782	C/T	16719782	LOC_Os02g28270:	UPSTREAM	#	#	#	T	C
Chr2:16721007	C/T	16721007	intergenic:	#	#	#	#	T	C
Chr2:16721299	G/C	16721299	LOC_Os02g28280:	exon	Synonymous	ccC/ccG	P/P	G	C
Chr2:16722147	A/G	16722147	LOC_Os02g28280:	intron	#	#	#	A	G
Chr2:16723062	G/A	16723062	LOC_Os02g28280:	UPSTREAM	#	#	#	G	A
Chr2:16723283	G/A	16723283	LOC_Os02g28280:	UPSTREAM	#	#	#	A	G
Chr2:16723296	C/T	16723296	LOC_Os02g28280:	UPSTREAM	#	#	#	T	C
Chr2:16723387	C/T	16723387	LOC_Os02g28280:	UPSTREAM	#	#	#	T	C
Chr2:16723686	G/A	16723686	LOC_Os02g28290:	exon	Synonymous	acG/acA	T/T	G	A
Chr2:16723848	T/TGTCA	16723848	LOC_Os02g28290:	intron	#	#	#	T	TGTCA
Chr2:16724519	G/C	16724519	intergenic:	#	#	#	#	G	C
Chr2:16724624	C/T	16724624	intergenic:	#	#	#	#	T	C
Chr2:16725547	C/T	16725547	LOC_Os02g28300:	UPSTREAM	#	#	#	T	C
Chr2:16725668	G/T	16725668	LOC_Os02g28300:	UPSTREAM	#	#	#	G	T
Chr2:16725945	C/T	16725945	LOC_Os02g28300:	UPSTREAM	#	#	#	T	C
Chr2:16726002	C/T	16726002	LOC_Os02g28300:	UPSTREAM	#	#	#	T	C
Chr2:16726043	A/AAG	16726043	LOC_Os02g28300:	UPSTREAM	#	#	#	A	AAG
Chr2:16726161	C/T	16726161	LOC_Os02g28300:	UPSTREAM	#	#	#	T	C
Chr2:16728324	G/A	16728324	intergenic:	#	#	#	#	G	A
Chr2:16728339	AT/A	16728339	intergenic:	#	#	#	#	AT	A
Chr2:16732312	AT/A	16732312	intergenic:	#	#	#	#	A	AT
Chr2:16732585	A/G	16732585	intergenic:	#	#	#	#	A	G
Chr2:16734453	G/A	16734453	LOC_Os02g28310:	intron	#	#	#	A	G
Chr2:16734616	AGGC/A	16734616	LOC_Os02g28310:	exon	Codon_Deletion	gcc/-	A5-	AGGC	A
Chr2:16734651	G/A	16734651	LOC_Os02g28310:	UPSTREAM	#	#	#	G	A
Chr2:16734815	G/A	16734815	LOC_Os02g28310:	UPSTREAM	#	#	#	A	G
Chr2:16734845	TCTTA/T	16734845	LOC_Os02g28310:	UPSTREAM	#	#	#	T	TCTTA
Chr2:16734996	ATTTT/A	16734996	LOC_Os02g28310:	UPSTREAM	#	#	#	A	ATTTT
Chr2:16735249	C/T	16735249	LOC_Os02g28310:	UPSTREAM	#	#	#	T	C
Chr2:16735325	A/G	16735325	LOC_Os02g28310:	UPSTREAM	#	#	#	A	G
Chr2:16735356	G/A	16735356	LOC_Os02g28310:	UPSTREAM	#	#	#	A	G
Chr2:16735366	C/T	16735366	LOC_Os02g28310:	UPSTREAM	#	#	#	T	C
Chr2:16747050	T/C	16747050	LOC_Os02g28330:	UPSTREAM	#	#	#	T	C
Chr2:16747151	C/T	16747151	LOC_Os02g28330:	UPSTREAM	#	#	#	T	C
Chr2:16747228	TG/T	16747228	LOC_Os02g28330:	UPSTREAM	#	#	#	TG	T
Chr2:16747239	T/A	16747239	LOC_Os02g28330:	UPSTREAM	#	#	#	T	A
Chr2:16747379	G/A	16747379	intergenic:	#	#	#	#	G	A
Chr2:16747814	T/G	16747814	LOC_Os02g28334:	UTR_3_PRIME	#	#	#	T	G
Chr2:16748037	A/T	16748037	LOC_Os02g28334:	UTR_3_PRIME	#	#	#	T	A
Chr2:16748183	G/A	16748183	LOC_Os02g28334:	exon	Non_Synonymous	cCg/cTg	P/L	G	A
Chr2:16748969	C/T	16748969	LOC_Os02g28334:	UPSTREAM	#	#	#	T	C
Chr2:16749231	C/T	16749231	LOC_Os02g28334:	UPSTREAM	#	#	#	T	C
Chr2:16749413	G/A	16749413	LOC_Os02g28340:	UPSTREAM	#	#	#	A	G
Chr2:16751789	A/AT	16751789	intergenic:	#	#	#	#	A	AT
Chr2:16751941	T/C	16751941	intergenic:	#	#	#	#	T	C
Chr2:16751949	C/G	16751949	intergenic:	#	#	#	#	G	C
Chr2:16762285	G/A	16762285	LOC_Os02g28360:	UPSTREAM	#	#	#	G	A
Chr2:16762657	C/T	16762657	LOC_Os02g28360:	exon	Stop_Gained	Cag/Tag	Q/8	T	C
Chr2:16762854	C/A	16762854	intergenic:	#	#	#	#	A	C
Chr2:16763031	C/T	16763031	intergenic:	#	#	#	#	T	C
Chr2:16805081	G/A	16805081	LOC_Os02g28410:	UPSTREAM	#	#	#	G	A
Chr2:16805105	C/T	16805105	LOC_Os02g28410:	UPSTREAM	#	#	#	T	C
Chr2:16805351	T/G	16805351	LOC_Os02g28410:	UPSTREAM	#	#	#	G	T
Chr2:16805510	G/T	16805510	LOC_Os02g28410:	UPSTREAM	#	#	#	G	T
Chr2:16805624	A/G	16805624	LOC_Os02g28410:	UPSTREAM	#	#	#	A	G
Chr2:16805669	G/A	16805669	LOC_Os02g28410:	UPSTREAM	#	#	#	A	G
Chr2:16811334	A/G	16811334	intergenic:	#	#	#	#	G	A
Chr2:16811690	G/A	16811690	LOC_Os02g28430:	exon	Non_Synonymous	aCt/aTt	T/I	A	G
Chr2:16811708	G/A	16811708	LOC_Os02g28430:	exon	Non_Synonymous	gCg/gTg	A/V	G	A
Chr2:16812368	G/A	16812368	LOC_Os02g28430:	UPSTREAM	#	#	#	G	A
Chr2:16823798	G/A	16823798	LOC_Os02g28450:	UPSTREAM	#	#	#	A	G
Chr2:16824285	G/A	16824285	LOC_Os02g28450:	UPSTREAM	#	#	#	A	G
Chr2:16824575	G/A	16824575	LOC_Os02g28450:	UPSTREAM	#	#	#	A	G
Chr2:16824936	C/A	16824936	LOC_Os02g28450:	intron	#	#	#	A	C
Chr2:16825013	TCA/T	16825013	LOC_Os02g28450:	intron	#	#	#	TCA	T
Chr2:16825307	G/A	16825307	intergenic:	#	#	#	#	G	A
Chr2:16825496	C/T	16825496	intergenic:	#	#	#	#	T	C
Chr2:16829762	A/G	16829762	intergenic:	#	#	#	#	G	A
Chr2:16830241	G/A	16830241	intergenic:	#	#	#	#	A	G
Chr2:16833396	T/A	16833396	LOC_Os02g28465:	UTR_3_PRIME	#	#	#	A	T
Chr2:16833397	C/A	16833397	LOC_Os02g28465:	UTR_3_PRIME	#	#	#	A	C
Chr2:16834733	GGA/G	16834733	LOC_Os02g28470:	UPSTREAM	#	#	#	GGA	G
Chr2:16834788	G/T	16834788	LOC_Os02g28470:	UPSTREAM	#	#	#	T	G
Chr2:16836279	G/GTT	16836279	LOC_Os02g28470:	UTR_3_PRIME	#	#	#	GTT	G
Chr2:16836381	G/A	16836381	LOC_Os02g28470:	UTR_3_PRIME	#	#	#	A	G
Chr2:16848858	GTCGAGTAGCT/G	16848858	LOC_Os02g28490:	UPSTREAM	#	#	#	GTCGAGTAGCT	G
Chr2:16848876	A/G	16848876	LOC_Os02g28490:	UPSTREAM	#	#	#	A	G
Chr2:16849283	TG/T	16849283	LOC_Os02g28490:	intron	#	#	#	TG	T
Chr2:16849409	A/T	16849409	LOC_Os02g28490:	intron	#	#	#	T	A
Chr2:16850100	G/A	16850100	LOC_Os02g28490:	exon	Synonymous	ctG/ctA	L/L	A	G
Chr2:16850108	C/G	16850108	LOC_Os02g28490:	exon	Stop_Gained	tCa/tGa	S/3	G	C
Chr2:16881077	G/A	16881077	intergenic:	#	#	#	#	G	A
Chr2:16882053	A/T	16882053	LOC_Os02g28530:	intron	#	#	#	A	T
Chr2:16882132	AT/A	16882132	LOC_Os02g28530:	intron	#	#	#	A	AT
Chr2:16882230	T/A	16882230	LOC_Os02g28530:	intron	#	#	#	T	A
Chr2:16882871	G/A	16882871	LOC_Os02g28530:	intron	#	#	#	G	A
Chr2:16882931	G/A	16882931	LOC_Os02g28530:	intron	#	#	#	G	A
Chr2:16883175	T/C	16883175	LOC_Os02g28530:	intron	#	#	#	T	C
Chr2:16883245	G/A	16883245	LOC_Os02g28530:	intron	#	#	#	G	A
Chr2:16883696	G/C	16883696	LOC_Os02g28530:	UPSTREAM	#	#	#	G	C
Chr2:16903386	G/T	16903386	intergenic:	#	#	#	#	T	G
Chr2:16904216	A/C	16904216	LOC_Os02g28560:	intron	#	#	#	A	C
Chr2:16904305	G/T	16904305	LOC_Os02g28560:	intron	#	#	#	T	G
Chr2:16904489	A/AG	16904489	LOC_Os02g28560:	intron	#	#	#	A	AG
Chr2:16904593	G/A	16904593	LOC_Os02g28560:	intron	#	#	#	G	A
Chr2:16904595	G/A	16904595	LOC_Os02g28560:	intron	#	#	#	G	A
Chr2:16907680	G/A	16907680	LOC_Os02g28570:	UPSTREAM	#	#	#	A	G
Chr2:16908040	G/A	16908040	LOC_Os02g28570:	intron	#	#	#	G	A
Chr2:16908521	C/A	16908521	LOC_Os02g28570:	intron	#	#	#	A	C
Chr2:16908650	G/A	16908650	LOC_Os02g28570:	intron	#	#	#	A	G
Chr2:16908666	G/A	16908666	LOC_Os02g28570:	intron	#	#	#	G	A
Chr2:16908681	G/A	16908681	LOC_Os02g28570:	intron	#	#	#	G	A
Chr2:16908709	A/T	16908709	LOC_Os02g28570:	intron	#	#	#	T	A
Chr2:16908795	TC/T	16908795	LOC_Os02g28570:	intron	#	#	#	T	TC
Chr2:16909478	AC/A	16909478	LOC_Os02g28570:	intron	#	#	#	A	AC
Chr2:16910769	T/A	16910769	LOC_Os02g28570:	intron	#	#	#	T	A
Chr2:16910770	G/A	16910770	LOC_Os02g28570:	intron	#	#	#	G	A
Chr2:16910803	C/T	16910803	LOC_Os02g28570:	intron	#	#	#	T	C
Chr2:16910876	G/A	16910876	LOC_Os02g28570:	intron	#	#	#	A	G
Chr2:16910900	A/G	16910900	LOC_Os02g28570:	intron	#	#	#	A	G
Chr2:16911171	G/A	16911171	LOC_Os02g28570:	exon	Synonymous	gaG/gaA	E/E	A	G
Chr2:16911529	G/A	16911529	LOC_Os02g28570:	intron	#	#	#	G	A
Chr2:16911555	G/A	16911555	LOC_Os02g28570:	intron	#	#	#	G	A
Chr2:16911599	C/A	16911599	LOC_Os02g28570:	intron	#	#	#	A	C
Chr2:16911608	G/A	16911608	LOC_Os02g28570:	intron	#	#	#	A	G
Chr2:16911615	G/A	16911615	LOC_Os02g28570:	intron	#	#	#	A	G
Chr2:16911647	G/A	16911647	LOC_Os02g28570:	intron	#	#	#	G	A
Chr2:16911648	A/T	16911648	LOC_Os02g28570:	intron	#	#	#	T	A
Chr2:16911681	G/A	16911681	LOC_Os02g28570:	intron	#	#	#	G	A
Chr2:16911695	G/A	16911695	LOC_Os02g28570:	intron	#	#	#	A	G
Chr2:16911727	A/G	16911727	LOC_Os02g28570:	intron	#	#	#	G	A
Chr2:16911774	G/A	16911774	LOC_Os02g28570:	intron	#	#	#	A	G
Chr2:16911872	A/T	16911872	LOC_Os02g28570:	intron	#	#	#	T	A
Chr2:16911883	A/G	16911883	LOC_Os02g28570:	intron	#	#	#	A	G
Chr2:16912928	G/GT	16912928	intergenic:	#	#	#	#	GT	G
Chr2:16912929	G/T	16912929	intergenic:	#	#	#	#	T	G
Chr2:16914680	A/G	16914680	LOC_Os02g28580:	UPSTREAM	#	#	#	A	G
Chr2:16915430	G/GA	16915430	LOC_Os02g28580:	UPSTREAM	#	#	#	GA	G
Chr2:16915444	C/A	16915444	LOC_Os02g28580:	UPSTREAM	#	#	#	A	C
Chr2:16915583	G/A	16915583	LOC_Os02g28580:	UTR_5_PRIME	#	#	#	A	G
Chr2:16915974	C/T	16915974	LOC_Os02g28580:	intron	#	#	#	T	C
Chr2:16916017	G/A	16916017	LOC_Os02g28580:	intron	#	#	#	G	A
Chr2:16916295	T/A	16916295	LOC_Os02g28580:	intron	#	#	#	T	A
Chr2:16916663	G/A	16916663	LOC_Os02g28580:	intron	#	#	#	A	G
Chr2:16916686	T/C	16916686	LOC_Os02g28580:	intron	#	#	#	T	C
Chr2:16917045	T/G	16917045	LOC_Os02g28580:	intron	#	#	#	G	T
Chr2:16917140	G/A	16917140	LOC_Os02g28580:	intron	#	#	#	G	A
Chr2:16917261	A/T	16917261	LOC_Os02g28580:	intron	#	#	#	T	A
Chr2:16917278	G/A	16917278	LOC_Os02g28580:	intron	#	#	#	G	A
Chr2:16917347	G/A	16917347	LOC_Os02g28580:	intron	#	#	#	G	A
Chr2:16917434	C/T	16917434	LOC_Os02g28580:	intron	#	#	#	T	C
Chr2:16917741	C/G	16917741	LOC_Os02g28580:	intron	#	#	#	G	C
Chr2:16917751	T/C	16917751	LOC_Os02g28580:	intron	#	#	#	T	C
Chr2:16917820	G/A	16917820	LOC_Os02g28580:	intron	#	#	#	A	G
Chr2:16917923	A/T	16917923	LOC_Os02g28580:	intron	#	#	#	A	T
Chr2:16917949	T/A	16917949	LOC_Os02g28580:	intron	#	#	#	T	A
Chr2:16918048	A/G	16918048	LOC_Os02g28580:	intron	#	#	#	G	A
Chr2:16918097	G/A	16918097	LOC_Os02g28580:	intron	#	#	#	A	G
Chr2:16918401	T/A	16918401	LOC_Os02g28580:	exon	Synonymous	gcT/gcA	A/A	A	T
Chr2:16919033	A/G	16919033	LOC_Os02g28580:	exon	Non_Synonymous	aAg/aGg	K/R	A	G
Chr2:16919472	GCC/G	16919472	intergenic:	#	#	#	#	GCC	G
Chr2:16919772	T/TA	16919772	intergenic:	#	#	#	#	T	T
Chr2:16921479	G/A	16921479	LOC_Os02g28590:	UPSTREAM	#	#	#	G	A
Chr2:16921484	C/T	16921484	LOC_Os02g28590:	UPSTREAM	#	#	#	T	C
Chr2:16921599	A/G	16921599	LOC_Os02g28590:	UPSTREAM	#	#	#	G	A
Chr2:16921638	A/T	16921638	LOC_Os02g28590:	UPSTREAM	#	#	#	T	A
Chr2:16921899	A/G	16921899	LOC_Os02g28590:	UPSTREAM	#	#	#	A	G
Chr2:16921913	G/A	16921913	LOC_Os02g28590:	UPSTREAM	#	#	#	G	A
Chr2:16923631	G/A	16923631	LOC_Os02g28600:	UPSTREAM	#	#	#	G	A
Chr2:16923640	G/GT	16923640	LOC_Os02g28600:	UPSTREAM	#	#	#	GT	G
Chr2:16958677	A/G	16958677	LOC_Os02g28660:	UPSTREAM	#	#	#	G	A
Chr2:16959234	G/T	16959234	LOC_Os02g28660:	UPSTREAM	#	#	#	G	T
Chr2:16959266	C/G	16959266	LOC_Os02g28660:	UPSTREAM	#	#	#	G	C
Chr2:16959420	A/T	16959420	LOC_Os02g28660:	UPSTREAM	#	#	#	T	A
Chr2:16959756	G/T	16959756	LOC_Os02g28660:	exon	Non_Synonymous	gGc/gTc	G/V	G	T
Chr2:16960061	A/G	16960061	LOC_Os02g28660:	intron	#	#	#	G	A
Chr2:16960609	T/C	16960609	LOC_Os02g28660:	intron	#	#	#	T	C
Chr2:16960905	A/T	16960905	LOC_Os02g28660:	exon	Non_Synonymous	caA/caT	Q/H	A	T
Chr2:16961167	A/G	16961167	LOC_Os02g28660:	exon	Non_Synonymous	Agt/Ggt	S/G	A	G
Chr2:16961918	A/T	16961918	LOC_Os02g28670:	UPSTREAM	#	#	#	A	T
Chr2:16962209	G/A	16962209	LOC_Os02g28670:	UPSTREAM	#	#	#	A	G
Chr2:16962253	G/A	16962253	LOC_Os02g28670:	exon	Non_Synonymous	Gaa/Aaa	E/K	G	A
Chr2:16962749	TTG/T	16962749	LOC_Os02g28670:	intron	#	#	#	T	TTG
Chr2:16963354	G/A	16963354	LOC_Os02g28670:	intron	#	#	#	G	A
Chr2:16965504	C/T	16965504	LOC_Os02g28680:	UPSTREAM	#	#	#	T	C
Chr2:16965514	A/G	16965514	LOC_Os02g28680:	UPSTREAM	#	#	#	G	A
Chr2:16965531	C/T	16965531	LOC_Os02g28680:	UPSTREAM	#	#	#	T	C
Chr2:16966263	C/T	16966263	LOC_Os02g28680:	UPSTREAM	#	#	#	T	C
Chr2:16966266	A/G	16966266	LOC_Os02g28680:	UPSTREAM	#	#	#	G	A
Chr2:16966678	G/A	16966678	LOC_Os02g28680:	exon	Non_Synonymous	Gat/Aat	D/N	G	A
Chr2:16967042	G/A	16967042	LOC_Os02g28680:	intron	#	#	#	A	G
Chr2:16968406	G/C	16968406	LOC_Os02g28690:	UPSTREAM	#	#	#	G	C
Chr2:16982379	G/A	16982379	LOC_Os02g28720:	exon	Non_Synonymous	gCa/gTa	A/V	G	A
Chr2:16983123	T/C	16983123	LOC_Os02g28720:	intron	#	#	#	T	C
Chr2:16984793	G/T	16984793	LOC_Os02g28720:	intron	#	#	#	T	G
Chr2:16984909	TAAAA/T	16984909	LOC_Os02g28720:	intron	#	#	#	T	TAAAA
Chr2:16984915	A/T	16984915	LOC_Os02g28720:	intron	#	#	#	A	T
Chr2:16984916	A/T	16984916	LOC_Os02g28720:	intron	#	#	#	A	T
Chr2:16985811	T/TAGGCGGGC	16985811	LOC_Os02g28720:	UPSTREAM	#	#	#	T	TAGGCGGGC
Chr2:16986244	C/T	16986244	LOC_Os02g28720:	UPSTREAM	#	#	#	T	C
Chr2:16986266	T/G	16986266	LOC_Os02g28720:	UPSTREAM	#	#	#	G	T
Chr2:17000065	T/C	17000065	LOC_Os02g28730:	UPSTREAM	#	#	#	T	C
Chr2:17000082	G/A	17000082	LOC_Os02g28730:	UPSTREAM	#	#	#	A	G
Chr2:17000089	C/A	17000089	LOC_Os02g28730:	UPSTREAM	#	#	#	A	C
Chr2:17000218	T/G	17000218	LOC_Os02g28730:	UPSTREAM	#	#	#	T	G
Chr2:17000242	A/T	17000242	LOC_Os02g28730:	UPSTREAM	#	#	#	T	A
Chr2:17000276	G/T	17000276	LOC_Os02g28730:	UPSTREAM	#	#	#	G	T
Chr2:17000396	G/A	17000396	LOC_Os02g28730:	UPSTREAM	#	#	#	G	A
Chr2:17000735	T/G	17000735	LOC_Os02g28730:	UPSTREAM	#	#	#	G	T
Chr2:17000773	G/A	17000773	LOC_Os02g28730:	UPSTREAM	#	#	#	G	A
Chr2:17000831	CGGGTGGCGTTG/C	17000831	LOC_Os02g28730:	UPSTREAM	#	#	#	CGGGTGGCGTTG	C
Chr2:17000844	AGGAGTCGGGGAAGAGGCCACGGACGCCGACAGTTAGGGGATGGAGGCGGCGGCCGCCGGATCCACGTCTCTGAACCTCGTGGAGGCCAGATCCGGCGGTCGCCGGTTGG/A	17000844	LOC_Os02g28730:	exon	Frame_Shift	#	#	AGGAGTCGGGGAAGAGGCCACGGACGCCGACAGTTAGGGGATGGAGGCGGCGGCCGCCGGATCCACGTCTCTGAACCTCGTGGAGGCCAGATCCGGCGGTCGCCGGTTGG	A
Chr2:17001365	G/A	17001365	LOC_Os02g28730:	exon	Stop_Gained	tGg/tAg	W/1	G	A
Chr2:17001369	G/A	17001369	LOC_Os02g28730:	exon	Synonymous	tcG/tcA	S/S	A	G
Chr2:17001416	C/G	17001416	LOC_Os02g28730:	exon	Non_Synonymous	cCt/cGt	P/R	G	C
Chr2:17001428	G/A	17001428	LOC_Os02g28730:	exon	Non_Synonymous	cGg/cAg	R/Q	A	G
Chr2:17001463	C/T	17001463	intergenic:	#	#	#	#	T	C
Chr2:17001497	C/A	17001497	intergenic:	#	#	#	#	A	C
Chr2:17001593	G/A	17001593	intergenic:	#	#	#	#	G	A
Chr2:17001801	C/T	17001801	intergenic:	#	#	#	#	T	C
Chr2:17001803	G/T	17001803	intergenic:	#	#	#	#	T	G
Chr2:17001828	C/T	17001828	intergenic:	#	#	#	#	T	C
Chr2:17001868	T/C	17001868	intergenic:	#	#	#	#	T	C
Chr2:17001932	G/A	17001932	intergenic:	#	#	#	#	G	A
Chr2:17033128	G/A	17033128	LOC_Os02g28800:	UPSTREAM	#	#	#	A	G
Chr2:17033256	T/C	17033256	LOC_Os02g28800:	UPSTREAM	#	#	#	T	C
Chr2:17033260	G/A	17033260	LOC_Os02g28800:	UPSTREAM	#	#	#	A	G
Chr2:17033265	G/C	17033265	LOC_Os02g28800:	UPSTREAM	#	#	#	G	C
Chr2:17033283	G/A	17033283	LOC_Os02g28800:	UPSTREAM	#	#	#	G	A
Chr2:17033295	G/A	17033295	LOC_Os02g28800:	UPSTREAM	#	#	#	G	A
Chr2:17033339	A/G	17033339	LOC_Os02g28800:	UPSTREAM	#	#	#	A	G
Chr2:17033612	G/A	17033612	LOC_Os02g28800:	UPSTREAM	#	#	#	G	A
Chr2:17033615	A/AT	17033615	LOC_Os02g28800:	UPSTREAM	#	#	#	AT	A
Chr2:17033620	T/C	17033620	LOC_Os02g28800:	UPSTREAM	#	#	#	T	C
Chr2:17033621	T/C	17033621	LOC_Os02g28800:	UPSTREAM	#	#	#	T	C
Chr2:17033651	G/A	17033651	LOC_Os02g28800:	UPSTREAM	#	#	#	A	G
Chr2:17033667	C/T	17033667	LOC_Os02g28800:	UPSTREAM	#	#	#	T	C
Chr2:17033670	TG/T	17033670	LOC_Os02g28800:	UPSTREAM	#	#	#	TG	T
Chr2:17033755	T/C	17033755	LOC_Os02g28800:	UPSTREAM	#	#	#	T	C
Chr2:17033835	TG/T	17033835	LOC_Os02g28800:	exon	Frame_Shift	#	#	T	TG
Chr2:17033896	A/T	17033896	LOC_Os02g28800:	exon	Synonymous	ccA/ccT	P/P	T	A
Chr2:17033997	TA/T	17033997	LOC_Os02g28800:	exon	Frame_Shift	#	#	T	TA
Chr2:17034001	TTCATCTAAG/T	17034001	LOC_Os02g28800:	exon	Codon_Deletion	tcatctaag/-	K/7	T	TTCATCTAAG
Chr2:17034174	G/A	17034174	LOC_Os02g28800:	intron	#	#	#	G	A
Chr2:17034179	T/C	17034179	LOC_Os02g28800:	intron	#	#	#	T	C
Chr2:17034195	T/C	17034195	LOC_Os02g28800:	intron	#	#	#	T	C
Chr2:17034256	A/G	17034256	LOC_Os02g28800:	intron	#	#	#	A	G
Chr2:17034312	A/G	17034312	LOC_Os02g28800:	exon	Non_Synonymous	Atg/Gtg	M/V	A	G
Chr2:17034319	G/A	17034319	LOC_Os02g28800:	exon	Non_Synonymous	gGg/gAg	G/E	A	G
Chr2:17034343	TA/T	17034343	LOC_Os02g28800:	exon	Frame_Shift	#	#	T	TA
Chr2:17034392	G/C	17034392	intergenic:	#	#	#	#	G	C
Chr2:17034393	G/T	17034393	intergenic:	#	#	#	#	G	T
Chr2:17034575	C/T	17034575	intergenic:	#	#	#	#	T	C
Chr2:17034591	C/T	17034591	intergenic:	#	#	#	#	T	C
Chr2:17034596	C/T	17034596	intergenic:	#	#	#	#	T	C
Chr2:17034654	G/A	17034654	intergenic:	#	#	#	#	G	A
Chr2:17034662	A/G	17034662	intergenic:	#	#	#	#	A	G
Chr2:17034668	G/A	17034668	intergenic:	#	#	#	#	A	G
Chr2:17034718	T/G	17034718	LOC_Os02g28810:	UPSTREAM	#	#	#	G	T
Chr2:17034940	GAAGA/G	17034940	LOC_Os02g28810:	UPSTREAM	#	#	#	GAAGA	G
Chr2:17034945	A/ATTTT	17034945	LOC_Os02g28810:	UPSTREAM	#	#	#	A	ATTTT
Chr2:17034947	G/GTT	17034947	LOC_Os02g28810:	UPSTREAM	#	#	#	G	GTT
Chr2:17034951	TGTAC/T	17034951	LOC_Os02g28810:	UPSTREAM	#	#	#	TGTAC	T
Chr2:17034965	G/A	17034965	LOC_Os02g28810:	UPSTREAM	#	#	#	G	A
Chr2:17035033	G/A	17035033	LOC_Os02g28810:	UPSTREAM	#	#	#	A	G
Chr2:17035113	AGTG/A	17035113	LOC_Os02g28810:	UPSTREAM	#	#	#	A	AGTG
Chr2:17035119	G/A	17035119	LOC_Os02g28810:	UPSTREAM	#	#	#	G	A
Chr2:17035231	G/A	17035231	LOC_Os02g28810:	UPSTREAM	#	#	#	G	A
Chr2:17035526	G/A	17035526	LOC_Os02g28810:	UPSTREAM	#	#	#	A	G
Chr2:17035713	C/A	17035713	LOC_Os02g28810:	intron	#	#	#	A	C
Chr2:17036245	TGGC/T	17036245	LOC_Os02g28810:	intron	#	#	#	T	TGGC
Chr2:17037905	G/A	17037905	intergenic:	#	#	#	#	A	G
Chr2:17038133	A/G	17038133	intergenic:	#	#	#	#	G	A
Chr2:17039112	GCACACCCCCTGAGAGGTTCAGATCATCA/G	17039112	LOC_Os02g28820:	UPSTREAM	#	#	#	GCACACCCCCTGAGAGGTTCAGATCATCA	G
Chr2:17039117	C/T	17039117	LOC_Os02g28820:	UPSTREAM	#	#	#	T	C
Chr2:17039121	C/T	17039121	LOC_Os02g28820:	UPSTREAM	#	#	#	T	C
Chr2:17039140	A/G	17039140	LOC_Os02g28820:	UPSTREAM	#	#	#	G	A
Chr2:17039180	G/A	17039180	LOC_Os02g28820:	UPSTREAM	#	#	#	G	A
Chr2:17039340	C/T	17039340	LOC_Os02g28820:	UPSTREAM	#	#	#	T	C
Chr2:17039458	C/T	17039458	LOC_Os02g28820:	UPSTREAM	#	#	#	T	C
Chr2:17039498	C/T	17039498	LOC_Os02g28820:	UPSTREAM	#	#	#	T	C
Chr2:17039499	G/A	17039499	LOC_Os02g28820:	UPSTREAM	#	#	#	A	G
Chr2:17039753	T/C	17039753	LOC_Os02g28820:	UPSTREAM	#	#	#	T	C
Chr2:17041289	G/A	17041289	LOC_Os02g28820:	UTR_3_PRIME	#	#	#	A	G
Chr2:17041574	TTGCTGCTGCTTACATCTTTCTATCGTGATGTGC/T	17041574	intergenic:	#	#	#	#	TTGCTGCTGCTTACATCTTTCTATCGTGATGTGC	T
Chr2:17041621	A/G	17041621	intergenic:	#	#	#	#	G	A
Chr2:17047096	T/A	17047096	LOC_Os02g28830:	exon	Synonymous	gcA/gcT	A/A	A	T
Chr2:17047369	G/A	17047369	LOC_Os02g28830:	exon	Synonymous	ctC/ctT	L/L	A	G
Chr2:17047624	G/A	17047624	LOC_Os02g28830:	intron	#	#	#	A	G
Chr2:17047883	G/T	17047883	LOC_Os02g28830:	intron	#	#	#	T	G
Chr2:17050030	A/AG	17050030	LOC_Os02g28830:	intron	#	#	#	AG	A
Chr2:17050610	A/T	17050610	LOC_Os02g28830:	intron	#	#	#	A	T
Chr2:17050733	C/G	17050733	LOC_Os02g28830:	intron	#	#	#	G	C
Chr2:17051176	G/A	17051176	LOC_Os02g28830:	intron	#	#	#	G	A
Chr2:17052861	G/A	17052861	LOC_Os02g28830:	UPSTREAM	#	#	#	G	A
Chr2:17052906	G/T	17052906	LOC_Os02g28830:	UPSTREAM	#	#	#	G	T
Chr2:17073261	ATATGATTCAAAAT/A	17073261	LOC_Os02g28850:	UPSTREAM	#	#	#	A	ATATGATTCAAAAT
Chr2:17082214	G/GT	17082214	LOC_Os02g28850:	UTR_3_PRIME	#	#	#	G	GT
Chr2:17082313	AT/A	17082313	intergenic:	#	#	#	#	AT	A
Chr2:17082382	G/A	17082382	intergenic:	#	#	#	#	A	G
Chr2:17082401	T/C	17082401	intergenic:	#	#	#	#	T	C
Chr2:17082620	C/A	17082620	intergenic:	#	#	#	#	A	C
Chr2:17082635	G/A	17082635	intergenic:	#	#	#	#	A	G
Chr2:17082676	C/T	17082676	intergenic:	#	#	#	#	T	C
Chr2:17082702	CT/C	17082702	intergenic:	#	#	#	#	CT	C
Chr2:17082716	G/A	17082716	intergenic:	#	#	#	#	G	A
Chr2:17083117	G/A	17083117	intergenic:	#	#	#	#	G	A
Chr2:17083130	G/A	17083130	intergenic:	#	#	#	#	A	G
Chr2:17083316	GC/G	17083316	intergenic:	#	#	#	#	G	GC
Chr2:17084269	C/CT	17084269	LOC_Os02g28860:	UPSTREAM	#	#	#	CT	C
Chr2:17084308	A/G	17084308	LOC_Os02g28860:	UPSTREAM	#	#	#	A	G
Chr2:17084474	G/C	17084474	LOC_Os02g28860:	UPSTREAM	#	#	#	G	C
Chr2:17085980	C/T	17085980	LOC_Os02g28870:	exon	Non_Synonymous	gCc/gTc	A/V	T	C
Chr2:17086207	T/C	17086207	LOC_Os02g28870:	intron	#	#	#	T	C
Chr2:17086367	C/T	17086367	LOC_Os02g28870:	intron	#	#	#	T	C
Chr2:17088291	C/T	17088291	LOC_Os02g28870:	exon	Synonymous	ggC/ggT	G/G	T	C
Chr2:17089140	A/C	17089140	intergenic:	#	#	#	#	A	C
Chr2:17089148	AT/A	17089148	intergenic:	#	#	#	#	AT	A
Chr2:17089206	G/A	17089206	intergenic:	#	#	#	#	G	A
Chr2:17090256	G/A	17090256	LOC_Os02g28880:	UPSTREAM	#	#	#	G	A
Chr2:17118559	C/G	17118559	LOC_Os02g28900:	UPSTREAM	#	#	#	G	C
Chr2:17118726	TTC/T	17118726	LOC_Os02g28900:	UPSTREAM	#	#	#	T	TTC
Chr2:17120671	G/GAT	17120671	LOC_Os02g28900:	UTR_3_PRIME	#	#	#	G	GAT
Chr2:17121175	A/T	17121175	intergenic:	#	#	#	#	T	A
Chr2:17124657	G/T	17124657	LOC_Os02g28910:	UPSTREAM	#	#	#	T	G
Chr2:17124682	TA/T	17124682	LOC_Os02g28910:	UPSTREAM	#	#	#	TA	T
Chr2:17124711	C/T	17124711	LOC_Os02g28910:	UPSTREAM	#	#	#	T	C
Chr2:17124977	G/A	17124977	LOC_Os02g28910:	UPSTREAM	#	#	#	A	G
Chr2:17125346	A/C	17125346	LOC_Os02g28910:	exon	Non_Synonymous	aAg/aCg	K/T	A	C
Chr2:17149588	T/C	17149588	LOC_Os02g28970:	UPSTREAM	#	#	#	T	C
Chr2:17149637	G/GTT	17149637	LOC_Os02g28970:	UPSTREAM	#	#	#	G	GTT
Chr2:17149721	C/T	17149721	LOC_Os02g28970:	UPSTREAM	#	#	#	T	C
Chr2:17149887	A/G	17149887	LOC_Os02g28970:	UPSTREAM	#	#	#	G	A
Chr2:17149894	G/A	17149894	LOC_Os02g28970:	UPSTREAM	#	#	#	A	G
Chr2:17150070	A/G	17150070	LOC_Os02g28970:	UPSTREAM	#	#	#	G	A
Chr2:17153459	A/T	17153459	LOC_Os02g28970:	intron	#	#	#	A	T
Chr2:17153586	G/A	17153586	LOC_Os02g28970:	intron	#	#	#	A	G
Chr2:17153636	G/A	17153636	LOC_Os02g28970:	intron	#	#	#	A	G
Chr2:17153640	G/A	17153640	LOC_Os02g28970:	intron	#	#	#	A	G
Chr2:17154077	G/T	17154077	intergenic:	#	#	#	#	G	T
Chr2:17154096	G/C	17154096	intergenic:	#	#	#	#	G	C
Chr2:17154124	G/A	17154124	intergenic:	#	#	#	#	G	A
Chr2:17154158	G/A	17154158	intergenic:	#	#	#	#	A	G
Chr2:17154293	A/T	17154293	intergenic:	#	#	#	#	A	T
Chr2:17156453	TGTTAAGTACATAATG/T	17156453	LOC_Os02g28980:	UTR_3_PRIME	#	#	#	TGTTAAGTACATAATG	T
Chr2:17156697	G/A	17156697	LOC_Os02g28980:	UTR_3_PRIME	#	#	#	A	G
Chr2:17157660	G/A	17157660	LOC_Os02g28980:	exon	Synonymous	Ctg/Ttg	L/L	A	G
Chr2:17159844	T/C	17159844	LOC_Os02g28980:	intron	#	#	#	T	C
Chr2:17160079	TGCCAG/T	17160079	LOC_Os02g28980:	intron	#	#	#	TGCCAG	T
Chr2:17160084	G/GT	17160084	LOC_Os02g28980:	intron	#	#	#	GTGT	G
Chr2:17160085	TTTTTTCTGCCAGCCTGCATCCTACTTG/T	17160085	LOC_Os02g28980:	intron	#	#	#	TTTTTTCTGCCAGCCTGCATCCTACTTG	T
Chr2:17161026	A/G	17161026	LOC_Os02g28980:	UPSTREAM	#	#	#	A	G
Chr2:17161065	G/C	17161065	LOC_Os02g28980:	UPSTREAM	#	#	#	G	C
Chr2:17161333	G/GAATTATAAATTAATATATGCA	17161333	LOC_Os02g28980:	UPSTREAM	#	#	#	GAATTATAAATTAATATATGCA	G
Chr2:17161487	TA/T	17161487	LOC_Os02g28980:	UPSTREAM	#	#	#	TA	T
Chr2:17161498	G/A	17161498	LOC_Os02g28980:	UPSTREAM	#	#	#	A	G
Chr2:17161584	T/G	17161584	LOC_Os02g28980:	UPSTREAM	#	#	#	T	G
Chr2:17161632	C/T	17161632	LOC_Os02g28980:	UPSTREAM	#	#	#	T	C
Chr2:17161647	AC/A	17161647	LOC_Os02g28980:	UPSTREAM	#	#	#	A	AC
Chr2:17161769	G/T	17161769	LOC_Os02g28980:	UPSTREAM	#	#	#	G	T
Chr2:17163817	C/T	17163817	LOC_Os02g28990:	exon	Non_Synonymous	cGc/cAc	R/H	T	C
Chr2:17163824	G/A	17163824	LOC_Os02g28990:	exon	Non_Synonymous	Cgg/Tgg	R/W	G	A
Chr2:17163902	G/A	17163902	LOC_Os02g28990:	exon	Stop_Gained	Caa/Taa	Q/2	A	G
Chr2:17163926	C/T	17163926	LOC_Os02g28990:	exon	Non_Synonymous	Gaa/Aaa	E/K	T	C
Chr2:17164448	C/T	17164448	LOC_Os02g28990:	exon	Synonymous	tcG/tcA	S/S	T	C
Chr2:17164506	A/T	17164506	LOC_Os02g28990:	exon	Non_Synonymous	gTc/gAc	V/D	A	T
Chr2:17166541	A/G	17166541	LOC_Os02g29000:	UPSTREAM	#	#	#	G	A
Chr2:17174663	A/G	17174663	LOC_Os02g29020:	UPSTREAM	#	#	#	A	G
Chr2:17174763	C/T	17174763	LOC_Os02g29020:	UPSTREAM	#	#	#	T	C
Chr2:17174815	G/A	17174815	LOC_Os02g29020:	UPSTREAM	#	#	#	A	G
Chr2:17175350	G/A	17175350	LOC_Os02g29020:	exon	Synonymous	gcG/gcA	A/A	A	G
Chr2:17175375	G/T	17175375	LOC_Os02g29020:	exon	Non_Synonymous	Gct/Tct	A/S	G	T
Chr2:17175530	C/T	17175530	LOC_Os02g29020:	exon	Synonymous	cgC/cgT	R/R	T	C
Chr2:17175599	G/A	17175599	LOC_Os02g29020:	exon	Synonymous	gtG/gtA	V/V	G	A
Chr2:17175601	T/C	17175601	LOC_Os02g29020:	exon	Non_Synonymous	cTt/cCt	L/P	T	C
Chr2:17175653	G/A	17175653	LOC_Os02g29020:	exon	Synonymous	ctG/ctA	L/L	A	G
Chr2:17175777	G/A	17175777	LOC_Os02g29020:	exon	Non_Synonymous	Gtg/Atg	V/M	A	G
Chr2:17175778	T/C	17175778	LOC_Os02g29020:	exon	Non_Synonymous	gTg/gCg	V/A	T	C
Chr2:17175951	C/T	17175951	intergenic:	#	#	#	#	T	C
Chr2:17176036	T/G	17176036	intergenic:	#	#	#	#	G	T
Chr2:17176106	T/A	17176106	intergenic:	#	#	#	#	T	A
Chr2:17195635	G/A	17195635	intergenic:	#	#	#	#	A	G
Chr2:17195637	C/T	17195637	intergenic:	#	#	#	#	T	C
Chr2:17195737	TTCTTCAATCGTCTTAGCCTGAGGTA/T	17195737	intergenic:	#	#	#	#	TTCTTCAATCGTCTTAGCCTGAGGTA	T
Chr2:17195773	G/A	17195773	intergenic:	#	#	#	#	A	G
Chr2:17195841	G/A	17195841	intergenic:	#	#	#	#	G	A
Chr2:17195853	ATAG/A	17195853	intergenic:	#	#	#	#	A	ATAG
Chr2:17195863	G/C	17195863	intergenic:	#	#	#	#	G	C
Chr2:17195883	G/C	17195883	intergenic:	#	#	#	#	G	C
Chr2:17196009	A/C	17196009	intergenic:	#	#	#	#	A	C
Chr2:17196040	G/A	17196040	intergenic:	#	#	#	#	G	A
Chr2:17196458	A/G	17196458	LOC_Os02g29040:	intron	#	#	#	G	A
Chr2:17197164	C/G	17197164	LOC_Os02g29040:	intron	#	#	#	G	C
Chr2:17197731	G/A	17197731	LOC_Os02g29040:	intron	#	#	#	A	G
Chr2:17198497	A/C	17198497	LOC_Os02g29040:	intron	#	#	#	A	C
Chr2:17198805	G/A	17198805	LOC_Os02g29040:	intron	#	#	#	G	A
Chr2:17199254	C/CT	17199254	LOC_Os02g29040:	intron	#	#	#	CT	C
Chr2:17199587	A/T	17199587	LOC_Os02g29040:	intron	#	#	#	A	T
Chr2:17199759	CA/C	17199759	LOC_Os02g29040:	intron	#	#	#	CA	C
Chr2:17199970	A/T	17199970	LOC_Os02g29040:	intron	#	#	#	A	T
Chr2:17200169	T/A	17200169	LOC_Os02g29040:	intron	#	#	#	A	T
Chr2:17200365	C/T	17200365	LOC_Os02g29040:	intron	#	#	#	T	C
Chr2:17200765	G/A	17200765	LOC_Os02g29040:	intron	#	#	#	G	A
Chr2:17200961	TG/T	17200961	LOC_Os02g29040:	intron	#	#	#	T	TG
Chr2:17200963	G/T	17200963	LOC_Os02g29040:	intron	#	#	#	T	G
Chr2:17201312	T/C	17201312	LOC_Os02g29040:	intron	#	#	#	T	C
Chr2:17201447	T/C	17201447	LOC_Os02g29040:	intron	#	#	#	T	C
Chr2:17201843	C/A	17201843	LOC_Os02g29040:	intron	#	#	#	A	C
Chr2:17201867	G/A	17201867	LOC_Os02g29040:	intron	#	#	#	A	G
Chr2:17202506	G/C	17202506	LOC_Os02g29040:	intron	#	#	#	G	C
Chr2:17202783	G/T	17202783	LOC_Os02g29040:	intron	#	#	#	G	T
Chr2:17202821	A/G	17202821	LOC_Os02g29040:	intron	#	#	#	A	G
Chr2:17202825	A/G	17202825	LOC_Os02g29040:	intron	#	#	#	G	A
Chr2:17202855	C/T	17202855	LOC_Os02g29040:	intron	#	#	#	T	C
Chr2:17203060	C/A	17203060	LOC_Os02g29040:	exon	Non_Synonymous	Gtt/Ttt	V/F	A	C
Chr2:17203212	C/T	17203212	LOC_Os02g29040:	intron	#	#	#	T	C
Chr2:17203598	T/TA	17203598	LOC_Os02g29040:	intron	#	#	#	T	TA
Chr2:17203739	A/T	17203739	LOC_Os02g29040:	intron	#	#	#	A	T
Chr2:17203855	C/CACATCAAAGTA	17203855	LOC_Os02g29040:	intron	#	#	#	CACATCAAAGTA	C
Chr2:17203903	A/AAAAAC	17203903	LOC_Os02g29040:	intron	#	#	#	A	AAAAAC
Chr2:17203936	T/C	17203936	LOC_Os02g29040:	intron	#	#	#	T	C
Chr2:17204031	G/A	17204031	LOC_Os02g29040:	intron	#	#	#	A	G
Chr2:17204382	G/T	17204382	LOC_Os02g29040:	exon	Non_Synonymous	gaC/gaA	D/E	T	G
Chr2:17204395	G/C	17204395	LOC_Os02g29040:	exon	Non_Synonymous	gCc/gGc	A/G	C	G
Chr2:17204521	C/T	17204521	LOC_Os02g29040:	exon	Synonymous	ccG/ccA	P/P	T	C
Chr2:17204546	G/A	17204546	LOC_Os02g29040:	UPSTREAM	#	#	#	A	G
Chr2:17204583	A/G	17204583	LOC_Os02g29040:	exon	Start_Gained	#	#	G	A
Chr2:17204657	C/A	17204657	LOC_Os02g29040:	UPSTREAM	#	#	#	A	C
Chr2:17204665	T/C	17204665	LOC_Os02g29040:	UPSTREAM	#	#	#	C	T
Chr2:17204667	G/A	17204667	LOC_Os02g29040:	UPSTREAM	#	#	#	G	A
Chr2:17204686	C/T	17204686	LOC_Os02g29040:	UPSTREAM	#	#	#	T	C
Chr2:17204691	A/G	17204691	LOC_Os02g29040:	UPSTREAM	#	#	#	G	A
Chr2:17204717	G/A	17204717	LOC_Os02g29040:	UPSTREAM	#	#	#	G	A
Chr2:17204724	A/G	17204724	LOC_Os02g29040:	UPSTREAM	#	#	#	G	A
Chr2:17204733	C/T	17204733	LOC_Os02g29040:	UPSTREAM	#	#	#	C	T
Chr2:17204740	T/C	17204740	LOC_Os02g29040:	UPSTREAM	#	#	#	C	T
Chr2:17204749	AG/A	17204749	LOC_Os02g29040:	UPSTREAM	#	#	#	A	AG
Chr2:17204761	T/C	17204761	LOC_Os02g29040:	UPSTREAM	#	#	#	T	C
Chr2:17204762	C/T	17204762	LOC_Os02g29040:	UPSTREAM	#	#	#	C	T
Chr2:17204768	G/A	17204768	LOC_Os02g29040:	UPSTREAM	#	#	#	A	G
Chr2:17204769	G/A	17204769	LOC_Os02g29040:	UPSTREAM	#	#	#	G	A
Chr2:17204829	TG/T	17204829	LOC_Os02g29040:	UPSTREAM	#	#	#	TG	T
Chr2:17205035	A/ATT	17205035	LOC_Os02g29040:	UPSTREAM	#	#	#	ATT	A
Chr2:17205071	A/G	17205071	LOC_Os02g29040:	UPSTREAM	#	#	#	A	G
Chr2:17205125	C/T	17205125	LOC_Os02g29040:	UPSTREAM	#	#	#	T	C
Chr2:17205140	C/A	17205140	LOC_Os02g29040:	UPSTREAM	#	#	#	C	A
Chr2:17205226	C/T	17205226	LOC_Os02g29040:	UPSTREAM	#	#	#	T	C
Chr2:17205243	C/T	17205243	LOC_Os02g29040:	UPSTREAM	#	#	#	C	T
Chr2:17205261	C/T	17205261	LOC_Os02g29040:	UPSTREAM	#	#	#	C	T
Chr2:17205302	C/T	17205302	LOC_Os02g29040:	UPSTREAM	#	#	#	T	C
Chr2:17205407	A/G	17205407	LOC_Os02g29040:	UPSTREAM	#	#	#	A	G
Chr2:17205540	A/T	17205540	LOC_Os02g29040:	UPSTREAM	#	#	#	A	T
Chr2:17205541	C/A	17205541	LOC_Os02g29040:	UPSTREAM	#	#	#	C	A
Chr2:17205555	C/T	17205555	LOC_Os02g29040:	UPSTREAM	#	#	#	T	C
Chr2:17205556	G/A	17205556	LOC_Os02g29040:	UPSTREAM	#	#	#	A	G
Chr2:17205576	GGGGTGGCGACGGCGGCA/G	17205576	LOC_Os02g29040:	UPSTREAM	#	#	#	G	GGGGTGGCGACGGCGGCA
Chr2:17205593	A/G	17205593	LOC_Os02g29040:	UPSTREAM	#	#	#	A	G
Chr2:17216653	A/T	17216653	LOC_Os02g29070:	UPSTREAM	#	#	#	A	T
Chr2:17216844	A/AATGACCATAG	17216844	LOC_Os02g29070:	UPSTREAM	#	#	#	A	AATGACCATAG
Chr2:17217094	G/A	17217094	LOC_Os02g29070:	UPSTREAM	#	#	#	G	A
Chr2:17217135	G/T	17217135	LOC_Os02g29070:	UPSTREAM	#	#	#	G	T
Chr2:17217214	G/A	17217214	LOC_Os02g29070:	UPSTREAM	#	#	#	A	G
Chr2:17217557	T/C	17217557	LOC_Os02g29070:	exon	Synonymous	ccT/ccC	P/P	T	C
Chr2:17217560	T/C	17217560	LOC_Os02g29070:	exon	Synonymous	gaT/gaC	D/D	T	C
Chr2:17218199	G/T	17218199	LOC_Os02g29070:	exon	Non_Synonymous	atG/atT	M/I	G	T
Chr2:17218205	G/A	17218205	LOC_Os02g29070:	exon	Synonymous	gcG/gcA	A/A	G	A
Chr2:17218221	G/A	17218221	LOC_Os02g29070:	exon	Non_Synonymous	Gcc/Acc	A/T	A	G
Chr2:17218262	G/A	17218262	LOC_Os02g29070:	exon	Synonymous	gcG/gcA	A/A	G	A
Chr2:17218271	G/A	17218271	LOC_Os02g29070:	exon	Synonymous	gcG/gcA	A/A	G	A
Chr2:17218274	A/G	17218274	LOC_Os02g29070:	exon	Synonymous	ctA/ctG	L/L	A	G
Chr2:17218314	G/A	17218314	LOC_Os02g29070:	exon	Non_Synonymous	Gtc/Atc	V/I	A	G
Chr2:17218414	G/A	17218414	LOC_Os02g29070:	exon	Non_Synonymous	cGa/cAa	R/Q	G	A
Chr2:17218488	G/A	17218488	intergenic:	#	#	#	#	G	A
Chr2:17218497	G/T	17218497	intergenic:	#	#	#	#	T	G
Chr2:17219500	CT/C	17219500	LOC_Os02g29080:	UPSTREAM	#	#	#	CTCT	C
Chr2:17219534	A/G	17219534	LOC_Os02g29080:	UPSTREAM	#	#	#	A	G
Chr2:17219739	A/T	17219739	LOC_Os02g29080:	UPSTREAM	#	#	#	T	A
Chr2:17219763	G/A	17219763	LOC_Os02g29080:	UPSTREAM	#	#	#	G	A
Chr2:17220176	G/GT	17220176	LOC_Os02g29080:	UPSTREAM	#	#	#	GTGT	G
Chr2:17220380	G/A	17220380	LOC_Os02g29080:	exon	Non_Synonymous	gGt/gAt	G/D	G	A
Chr2:17220616	G/C	17220616	LOC_Os02g29080:	exon	Non_Synonymous	Gcg/Ccg	A/P	G	C
Chr2:17222693	G/A	17222693	LOC_Os02g29090:	UPSTREAM	#	#	#	G	A
Chr2:17222823	A/G	17222823	LOC_Os02g29090:	UPSTREAM	#	#	#	A	G
Chr2:17222862	G/A	17222862	LOC_Os02g29090:	UPSTREAM	#	#	#	A	G
Chr2:17222923	AACAAGTCTGTGTACATATTAACAGATAGTCTGTGTCCTATACTGAAATGGTTTACTGGTAATCAGGCAGCAGGCAAC/A	17222923	LOC_Os02g29090:	UPSTREAM	#	#	#	A	AACAAGTCTGTGTACATATTAACAGATAGTCTGTGTCCTATACTGAAATGGTTTACTGGTAATCAGGCAGCAGGCAAC
Chr2:17222981	G/C	17222981	LOC_Os02g29090:	UPSTREAM	#	#	#	G	C
Chr2:17223086	T/A	17223086	LOC_Os02g29090:	UPSTREAM	#	#	#	T	A
Chr2:17223101	A/G	17223101	LOC_Os02g29090:	UPSTREAM	#	#	#	A	G
Chr2:17223104	AC/A	17223104	LOC_Os02g29090:	UPSTREAM	#	#	#	AC	A
Chr2:17223106	TTAC/T	17223106	LOC_Os02g29090:	UPSTREAM	#	#	#	TTAC	T
Chr2:17223126	TGCGGGGC/T	17223126	LOC_Os02g29090:	UPSTREAM	#	#	#	TGCGGGGC	T
Chr2:17223134	A/T	17223134	LOC_Os02g29090:	UPSTREAM	#	#	#	A	T
Chr2:17223528	C/A	17223528	LOC_Os02g29090:	UPSTREAM	#	#	#	A	C
Chr2:17224392	C/T	17224392	LOC_Os02g29090:	exon	Synonymous	tgC/tgT	C/C	T	C
Chr2:17225698	G/T	17225698	LOC_Os02g29090:	intron	#	#	#	G	T
Chr2:17225747	C/T	17225747	LOC_Os02g29090:	intron	#	#	#	T	C
Chr2:17226082	A/AT	17226082	LOC_Os02g29090:	intron	#	#	#	A	AT
Chr2:17226120	CA/C	17226120	LOC_Os02g29090:	intron	#	#	#	CA	C
Chr2:17226122	G/T	17226122	LOC_Os02g29090:	intron	#	#	#	T	G
Chr2:17226193	AC/A	17226193	LOC_Os02g29090:	intron	#	#	#	A	AC
Chr2:17226594	C/T	17226594	LOC_Os02g29090:	intron	#	#	#	T	C
Chr2:17226754	G/A	17226754	LOC_Os02g29090:	intron	#	#	#	G	A
Chr2:17226756	A/T	17226756	LOC_Os02g29090:	intron	#	#	#	T	A
Chr2:17226762	G/A	17226762	LOC_Os02g29090:	intron	#	#	#	G	A
Chr2:17226852	A/G	17226852	LOC_Os02g29090:	intron	#	#	#	A	G
Chr2:17226911	G/A	17226911	LOC_Os02g29090:	intron	#	#	#	G	A
Chr2:17226942	TTCCC/T	17226942	LOC_Os02g29090:	intron	#	#	#	T	TTCCC
Chr2:17226949	T/TA	17226949	LOC_Os02g29090:	intron	#	#	#	T	TA
Chr2:17227392	TA/T	17227392	intergenic:	#	#	#	#	TA	T
Chr2:17227418	G/T	17227418	intergenic:	#	#	#	#	G	T
Chr2:17236432	G/A	17236432	LOC_Os02g29110:	UPSTREAM	#	#	#	G	A
Chr2:17236529	T/G	17236529	LOC_Os02g29110:	UPSTREAM	#	#	#	G	T
Chr2:17236557	G/A	17236557	LOC_Os02g29110:	UPSTREAM	#	#	#	A	G
Chr2:17236974	A/G	17236974	LOC_Os02g29110:	UPSTREAM	#	#	#	A	G
Chr2:17243669	A/AT	17243669	LOC_Os02g29120:	UPSTREAM	#	#	#	A	AT
Chr2:17243697	T/C	17243697	LOC_Os02g29120:	UPSTREAM	#	#	#	T	C
Chr2:17244022	A/G	17244022	LOC_Os02g29120:	UPSTREAM	#	#	#	G	A
Chr2:17244095	C/A	17244095	LOC_Os02g29120:	UPSTREAM	#	#	#	A	C
Chr2:17246451	C/T	17246451	LOC_Os02g29130:	intron	#	#	#	T	C
Chr2:17246467	G/A	17246467	LOC_Os02g29130:	intron	#	#	#	G	A
Chr2:17246536	C/T	17246536	LOC_Os02g29130:	intron	#	#	#	T	C
Chr2:17247278	C/T	17247278	LOC_Os02g29130:	intron	#	#	#	T	C
Chr2:17247363	A/G	17247363	LOC_Os02g29130:	intron	#	#	#	G	A
Chr2:17247552	A/T	17247552	LOC_Os02g29130:	intron	#	#	#	T	A
Chr2:17247794	GAT/G	17247794	LOC_Os02g29130:	intron	#	#	#	GAT	G
Chr2:17248136	T/A	17248136	LOC_Os02g29130:	intron	#	#	#	A	T
Chr2:17248303	A/C	17248303	LOC_Os02g29130:	intron	#	#	#	A	C
Chr2:17249014	G/A	17249014	LOC_Os02g29130:	intron	#	#	#	A	G
Chr2:17249942	A/G	17249942	LOC_Os02g29130:	intron	#	#	#	A	G
Chr2:17250227	G/A	17250227	LOC_Os02g29130:	intron	#	#	#	G	A
Chr2:17250315	G/C	17250315	LOC_Os02g29130:	intron	#	#	#	G	C
Chr2:17250323	G/T	17250323	LOC_Os02g29130:	intron	#	#	#	G	T
Chr2:17250846	G/A	17250846	LOC_Os02g29130:	intron	#	#	#	A	G
Chr2:17251011	G/A	17251011	LOC_Os02g29130:	intron	#	#	#	A	G
Chr2:17251203	G/A	17251203	LOC_Os02g29130:	intron	#	#	#	A	G
Chr2:17251585	A/G	17251585	LOC_Os02g29130:	intron	#	#	#	G	A
Chr2:17251979	G/A	17251979	LOC_Os02g29130:	intron	#	#	#	G	A
Chr2:17252056	A/G	17252056	LOC_Os02g29130:	intron	#	#	#	A	G
Chr2:17252072	T/G	17252072	LOC_Os02g29130:	intron	#	#	#	T	G
Chr2:17252345	CATGA/C	17252345	LOC_Os02g29130:	intron	#	#	#	CATGA	C
Chr2:17252922	TA/T	17252922	LOC_Os02g29130:	intron	#	#	#	T	TA
Chr2:17253666	A/G	17253666	LOC_Os02g29130:	intron	#	#	#	G	A
Chr2:17253844	G/GA	17253844	LOC_Os02g29130:	intron	#	#	#	G	GA
Chr2:17254068	C/T	17254068	LOC_Os02g29130:	intron	#	#	#	T	C
Chr2:17254246	T/A	17254246	LOC_Os02g29130:	intron	#	#	#	T	A
Chr2:17254286	A/G	17254286	LOC_Os02g29130:	intron	#	#	#	G	A
Chr2:17254944	G/A	17254944	LOC_Os02g29130:	UPSTREAM	#	#	#	G	A
Chr2:17254952	G/T	17254952	LOC_Os02g29130:	UPSTREAM	#	#	#	G	T
Chr2:17254993	ACTAGACCT/A	17254993	LOC_Os02g29130:	UPSTREAM	#	#	#	A	ACTAGACCT
Chr2:17255046	C/A	17255046	LOC_Os02g29130:	UPSTREAM	#	#	#	A	C
Chr2:17255349	T/A	17255349	LOC_Os02g29130:	UPSTREAM	#	#	#	T	A
Chr2:17255427	C/T	17255427	LOC_Os02g29130:	UPSTREAM	#	#	#	T	C
Chr2:17255592	C/T	17255592	LOC_Os02g29130:	UPSTREAM	#	#	#	T	C
Chr2:17255812	C/T	17255812	LOC_Os02g29130:	UPSTREAM	#	#	#	T	C
Chr2:17257882	A/C	17257882	intergenic:	#	#	#	#	A	C
Chr2:17258159	G/GA	17258159	LOC_Os02g29140:	UTR_3_PRIME	#	#	#	GA	G
Chr2:17258174	ACTTACATTGTGAAACGGAGGGAGTAC/A	17258174	LOC_Os02g29140:	UTR_3_PRIME	#	#	#	ACTTACATTGTGAAACGGAGGGAGTAC	A
Chr2:17258197	G/T	17258197	LOC_Os02g29140:	UTR_3_PRIME	#	#	#	T	G
Chr2:17258198	T/A	17258198	LOC_Os02g29140:	UTR_3_PRIME	#	#	#	A	T
Chr2:17258220	A/T	17258220	LOC_Os02g29140:	UTR_3_PRIME	#	#	#	T	A
Chr2:17258518	C/CATAT	17258518	LOC_Os02g29140:	intron	#	#	#	CATAT	C
Chr2:17258929	C/A	17258929	LOC_Os02g29140:	exon	Non_Synonymous	ttG/ttT	L/F	A	C
Chr2:17258984	A/G	17258984	LOC_Os02g29140:	exon	Non_Synonymous	cTa/cCa	L/P	G	A
Chr2:17259365	T/A	17259365	LOC_Os02g29140:	intron	#	#	#	A	T
Chr2:17259649	A/AC	17259649	LOC_Os02g29140:	intron	#	#	#	AC	A
Chr2:17259650	T/A	17259650	LOC_Os02g29140:	intron	#	#	#	A	T
Chr2:17259874	C/A	17259874	LOC_Os02g29140:	intron	#	#	#	A	C
Chr2:17259987	A/T	17259987	LOC_Os02g29140:	intron	#	#	#	T	A
Chr2:17260450	G/A	17260450	LOC_Os02g29140:	exon	Non_Synonymous	tCg/tTg	S/L	G	A
Chr2:17260559	C/T	17260559	LOC_Os02g29140:	exon	Non_Synonymous	Gct/Act	A/T	T	C
Chr2:17260611	T/A	17260611	LOC_Os02g29140:	intron	#	#	#	A	T
Chr2:17261758	G/T	17261758	LOC_Os02g29140:	intron	#	#	#	T	G
Chr2:17261937	A/G	17261937	LOC_Os02g29140:	intron	#	#	#	A	G
Chr2:17262876	A/T	17262876	LOC_Os02g29140:	intron	#	#	#	A	T
Chr2:17265130	G/A	17265130	LOC_Os02g29140:	intron	#	#	#	A	G
Chr2:17265796	C/G	17265796	LOC_Os02g29140:	intron	#	#	#	G	C
Chr2:17266091	T/A	17266091	LOC_Os02g29140:	UPSTREAM	#	#	#	A	T
Chr2:17266463	T/C	17266463	LOC_Os02g29140:	UPSTREAM	#	#	#	T	C
Chr2:17266543	TAAACAGGA/T	17266543	LOC_Os02g29140:	UPSTREAM	#	#	#	TAAACAGGA	T
Chr2:17266638	GA/G	17266638	LOC_Os02g29140:	UPSTREAM	#	#	#	GA	G
Chr2:17266710	A/G	17266710	LOC_Os02g29140:	UPSTREAM	#	#	#	A	G
Chr2:17266862	G/T	17266862	LOC_Os02g29140:	UPSTREAM	#	#	#	G	T
Chr2:17267064	G/A	17267064	LOC_Os02g29140:	UPSTREAM	#	#	#	A	G
Chr2:17271058	A/G	17271058	intergenic:	#	#	#	#	G	A
Chr2:17271233	G/A	17271233	LOC_Os02g29150:	UTR_3_PRIME	#	#	#	G	A
Chr2:17271258	G/C	17271258	LOC_Os02g29150:	UTR_3_PRIME	#	#	#	G	C
Chr2:17271273	G/A	17271273	LOC_Os02g29150:	UTR_3_PRIME	#	#	#	G	A
Chr2:17271315	G/A	17271315	LOC_Os02g29150:	UTR_3_PRIME	#	#	#	G	A
Chr2:17271362	C/T	17271362	LOC_Os02g29150:	UTR_3_PRIME	#	#	#	T	C
Chr2:17271700	G/A	17271700	LOC_Os02g29150:	intron	#	#	#	G	A
Chr2:17271941	T/A	17271941	LOC_Os02g29150:	intron	#	#	#	T	A
Chr2:17272853	GA/G	17272853	LOC_Os02g29150:	intron	#	#	#	GA	G
Chr2:17272895	ACGCACGCATATTTTCTAGTTTTGTTGTCTAGTTTGCTCAACCAGTTTCTCTATACTAGTGTAATAGTAGTGTGGCGATGTGCGTG/A	17272895	LOC_Os02g29150:	intron	#	#	#	ACGCACGCATATTTTCTAGTTTTGTTGTCTAGTTTGCTCAACCAGTTTCTCTATACTAGTGTAATAGTAGTGTGGCGATGTGCGTG	A
Chr2:17273299	A/G	17273299	LOC_Os02g29150:	intron	#	#	#	A	G
Chr2:17273404	G/A	17273404	LOC_Os02g29150:	intron	#	#	#	A	G
Chr2:17274324	G/A	17274324	LOC_Os02g29150:	exon	Synonymous	cgC/cgT	R/R	A	G
Chr2:17274372	G/A	17274372	LOC_Os02g29150:	exon	Synonymous	gcC/gcT	A/A	A	G
Chr2:17274549	G/T	17274549	LOC_Os02g29150:	intron	#	#	#	T	G
Chr2:17276047	G/T	17276047	LOC_Os02g29150:	UPSTREAM	#	#	#	G	T
Chr2:17276115	A/AT	17276115	LOC_Os02g29150:	UPSTREAM	#	#	#	AT	A
Chr2:17276189	A/G	17276189	LOC_Os02g29150:	UPSTREAM	#	#	#	G	A
Chr2:17276195	ATCTAATATATATC/A	17276195	LOC_Os02g29150:	UPSTREAM	#	#	#	ATCTAATATATATC	A
Chr2:17276223	TCAATATAAATG/T	17276223	LOC_Os02g29150:	UPSTREAM	#	#	#	TCAATATAAATG	T
Chr2:17276245	G/A	17276245	LOC_Os02g29150:	UPSTREAM	#	#	#	G	A
Chr2:17276258	G/A	17276258	LOC_Os02g29150:	UPSTREAM	#	#	#	A	G
Chr2:17276261	TTACTTACATTGTAAA/T	17276261	LOC_Os02g29150:	UPSTREAM	#	#	#	TTACTTACATTGTAAA	T
Chr2:17276262	T/A	17276262	LOC_Os02g29150:	UPSTREAM	#	#	#	A	T
Chr2:17276268	C/T	17276268	LOC_Os02g29150:	UPSTREAM	#	#	#	T	C
Chr2:17276301	C/A	17276301	LOC_Os02g29150:	UPSTREAM	#	#	#	A	C
Chr2:17276421	A/AGTCAGAGG	17276421	LOC_Os02g29150:	UPSTREAM	#	#	#	AGTCAGAGG	A
Chr2:17276436	G/A	17276436	LOC_Os02g29150:	UPSTREAM	#	#	#	G	A
Chr2:17276446	G/A	17276446	LOC_Os02g29150:	UPSTREAM	#	#	#	A	G
Chr2:17276588	G/C	17276588	LOC_Os02g29150:	UPSTREAM	#	#	#	G	C
Chr2:17277089	G/A	17277089	intergenic:	#	#	#	#	A	G
Chr2:17277220	G/A	17277220	intergenic:	#	#	#	#	G	A
Chr2:17277403	T/A	17277403	LOC_Os02g29160:	UTR_3_PRIME	#	#	#	T	A
Chr2:17277486	G/T	17277486	LOC_Os02g29160:	UTR_3_PRIME	#	#	#	G	T
Chr2:17277542	C/G	17277542	LOC_Os02g29160:	UTR_3_PRIME	#	#	#	G	C
Chr2:17277576	AACGAAGG/A	17277576	LOC_Os02g29160:	UTR_3_PRIME	#	#	#	AACGAAGG	A
Chr2:17277579	G/A	17277579	LOC_Os02g29160:	UTR_3_PRIME	#	#	#	A	G
Chr2:17277772	G/C	17277772	LOC_Os02g29160:	intron	#	#	#	G	C
Chr2:17277887	C/T	17277887	LOC_Os02g29160:	intron	#	#	#	T	C
Chr2:17277912	G/T	17277912	LOC_Os02g29160:	intron	#	#	#	T	G
Chr2:17277926	G/A	17277926	LOC_Os02g29160:	intron	#	#	#	A	G
Chr2:17277928	G/A	17277928	LOC_Os02g29160:	intron	#	#	#	G	A
Chr2:17277972	A/T	17277972	LOC_Os02g29160:	intron	#	#	#	A	T
Chr2:17278032	T/C	17278032	LOC_Os02g29160:	intron	#	#	#	T	C
Chr2:17278057	C/T	17278057	LOC_Os02g29160:	intron	#	#	#	T	C
Chr2:17278130	T/C	17278130	LOC_Os02g29160:	intron	#	#	#	T	C
Chr2:17278332	GAA/G	17278332	LOC_Os02g29160:	intron	#	#	#	GAA	G
Chr2:17278483	G/T	17278483	LOC_Os02g29160:	intron	#	#	#	G	T
Chr2:17278547	G/C	17278547	LOC_Os02g29160:	intron	#	#	#	G	C
Chr2:17278694	A/G	17278694	LOC_Os02g29160:	exon	Non_Synonymous	Ttc/Ctc	F/L	G	A
Chr2:17278706	G/A	17278706	LOC_Os02g29160:	exon	Non_Synonymous	Ctc/Ttc	L/F	G	A
Chr2:17278784	TA/T	17278784	LOC_Os02g29160:	intron	#	#	#	T	TATA
Chr2:17278787	GAAGGGGAAAGAAAAACGATCTCAC/G	17278787	LOC_Os02g29160:	intron	#	#	#	G	GAAGGGGAAAGAAAAACGATCTCAC
Chr2:17279108	A/G	17279108	LOC_Os02g29160:	intron	#	#	#	A	G
Chr2:17279488	G/A	17279488	LOC_Os02g29160:	intron	#	#	#	G	A
Chr2:17279632	A/T	17279632	LOC_Os02g29160:	intron	#	#	#	A	T
Chr2:17279782	T/C	17279782	LOC_Os02g29160:	intron	#	#	#	T	C
Chr2:17279936	G/A	17279936	LOC_Os02g29160:	intron	#	#	#	G	A
Chr2:17280411	C/T	17280411	LOC_Os02g29160:	intron	#	#	#	T	C
Chr2:17280461	A/G	17280461	LOC_Os02g29160:	intron	#	#	#	A	G
Chr2:17280497	C/T	17280497	LOC_Os02g29160:	intron	#	#	#	T	C
Chr2:17281305	G/A	17281305	LOC_Os02g29160:	intron	#	#	#	A	G
Chr2:17281370	A/C	17281370	LOC_Os02g29160:	intron	#	#	#	A	C
Chr2:17281385	G/A	17281385	LOC_Os02g29160:	intron	#	#	#	G	A
Chr2:17281486	C/T	17281486	LOC_Os02g29160:	intron	#	#	#	T	C
Chr2:17281538	C/T	17281538	LOC_Os02g29160:	intron	#	#	#	T	C
Chr2:17281552	G/T	17281552	LOC_Os02g29160:	intron	#	#	#	G	T
Chr2:17281949	G/A	17281949	LOC_Os02g29160:	intron	#	#	#	A	G
Chr2:17282024	GTCGCCTTCGTCTTCA/G	17282024	LOC_Os02g29160:	intron	#	#	#	G	GTCGCCTTCGTCTTCA
Chr2:17282039	A/G	17282039	LOC_Os02g29160:	intron	#	#	#	A	G
Chr2:17282067	C/T	17282067	LOC_Os02g29160:	intron	#	#	#	T	C
Chr2:17282083	C/T	17282083	LOC_Os02g29160:	intron	#	#	#	T	C
Chr2:17282609	C/T	17282609	LOC_Os02g29160:	intron	#	#	#	T	C
Chr2:17282668	G/T	17282668	LOC_Os02g29160:	intron	#	#	#	G	T
Chr2:17282683	C/A	17282683	LOC_Os02g29160:	intron	#	#	#	A	C
Chr2:17283127	C/T	17283127	LOC_Os02g29160:	intron	#	#	#	T	C
Chr2:17283322	C/T	17283322	LOC_Os02g29160:	intron	#	#	#	T	C
Chr2:17283381	GA/G	17283381	LOC_Os02g29160:	intron	#	#	#	GA	G
Chr2:17283398	C/T	17283398	LOC_Os02g29160:	intron	#	#	#	T	C
Chr2:17283513	G/A	17283513	LOC_Os02g29160:	intron	#	#	#	G	A
Chr2:17283621	G/C	17283621	LOC_Os02g29160:	exon	Non_Synonymous	Cta/Gta	L/V	C	G
Chr2:17284049	A/C	17284049	LOC_Os02g29160:	intron	#	#	#	A	C
Chr2:17284258	T/G	17284258	LOC_Os02g29160:	intron	#	#	#	T	G
Chr2:17285427	TG/T	17285427	LOC_Os02g29160:	intron	#	#	#	T	TG
Chr2:17285571	T/C	17285571	LOC_Os02g29160:	intron	#	#	#	T	C
Chr2:17285602	G/T	17285602	LOC_Os02g29160:	intron	#	#	#	G	T
Chr2:17285618	C/T	17285618	LOC_Os02g29160:	intron	#	#	#	T	C
Chr2:17285649	T/A	17285649	LOC_Os02g29160:	intron	#	#	#	T	A
Chr2:17285983	G/A	17285983	LOC_Os02g29160:	intron	#	#	#	G	A
Chr2:17286167	G/T	17286167	LOC_Os02g29160:	intron	#	#	#	G	T
Chr2:17286956	T/C	17286956	LOC_Os02g29160:	intron	#	#	#	T	C
Chr2:17287643	C/T	17287643	LOC_Os02g29160:	intron	#	#	#	T	C
Chr2:17288262	G/A	17288262	LOC_Os02g29160:	intron	#	#	#	A	G
Chr2:17288538	C/T	17288538	LOC_Os02g29160:	intron	#	#	#	T	C
Chr2:17288645	T/C	17288645	LOC_Os02g29160:	intron	#	#	#	T	C
Chr2:17289317	TA/T	17289317	LOC_Os02g29160:	intron	#	#	#	TA	T
Chr2:17289327	G/A	17289327	LOC_Os02g29160:	intron	#	#	#	A	G
Chr2:17289772	C/G	17289772	LOC_Os02g29160:	exon	Non_Synonymous	gaG/gaC	E/D	C	G
Chr2:17289843	A/C	17289843	LOC_Os02g29160:	exon	Non_Synonymous	Tgc/Ggc	C/G	C	A
Chr2:17290097	C/T	17290097	LOC_Os02g29160:	exon	Non_Synonymous	cGc/cAc	R/H	T	C
Chr2:17290257	A/G	17290257	LOC_Os02g29160:	UPSTREAM	#	#	#	A	G
Chr2:17290353	A/AG	17290353	LOC_Os02g29160:	UPSTREAM	#	#	#	AG	A
Chr2:17290365	C/T	17290365	LOC_Os02g29160:	UPSTREAM	#	#	#	C	T
Chr2:17290373	G/A	17290373	LOC_Os02g29160:	UPSTREAM	#	#	#	G	A
Chr2:17290398	C/T	17290398	LOC_Os02g29160:	UPSTREAM	#	#	#	C	T
Chr2:17290448	G/A	17290448	LOC_Os02g29160:	UPSTREAM	#	#	#	A	G
Chr2:17290503	C/T	17290503	LOC_Os02g29160:	UPSTREAM	#	#	#	C	T
Chr2:17290536	CTCTACTAATTGTTGAGACAAAATTGCCCCTTATCAACTTAG/C	17290536	LOC_Os02g29160:	UPSTREAM	#	#	#	C	CTCTACTAATTGTTGAGACAAAATTGCCCCTTATCAACTTAG
Chr2:17290675	G/A	17290675	LOC_Os02g29160:	UPSTREAM	#	#	#	A	G
Chr2:17292929	G/T	17292929	LOC_Os02g29170:	UPSTREAM	#	#	#	G	T
Chr2:17292947	A/G	17292947	LOC_Os02g29170:	UPSTREAM	#	#	#	A	G
Chr2:17292956	G/A	17292956	LOC_Os02g29170:	UPSTREAM	#	#	#	G	A
Chr2:17293011	G/A	17293011	LOC_Os02g29170:	UPSTREAM	#	#	#	G	A
Chr2:17293127	A/T	17293127	LOC_Os02g29170:	UPSTREAM	#	#	#	A	T
Chr2:17293452	A/G	17293452	LOC_Os02g29170:	UPSTREAM	#	#	#	A	G
Chr2:17293459	T/C	17293459	LOC_Os02g29170:	UPSTREAM	#	#	#	T	C
Chr2:17293579	T/C	17293579	LOC_Os02g29170:	UPSTREAM	#	#	#	T	C
Chr2:17293610	T/C	17293610	LOC_Os02g29170:	UPSTREAM	#	#	#	T	C
Chr2:17293629	G/A	17293629	LOC_Os02g29170:	UPSTREAM	#	#	#	A	G
Chr2:17294926	CAT/C	17294926	LOC_Os02g29170:	intron	#	#	#	CAT	C
Chr2:17294965	A/T	17294965	LOC_Os02g29170:	intron	#	#	#	A	T
Chr2:17294989	A/T	17294989	LOC_Os02g29170:	intron	#	#	#	T	A
Chr2:17294999	TAGTTACAGTGTAATTACATGCA/T	17294999	LOC_Os02g29170:	intron	#	#	#	TAGTTACAGTGTAATTACATGCA	T
Chr2:17295038	C/T	17295038	LOC_Os02g29170:	intron	#	#	#	T	C
Chr2:17295065	G/T	17295065	LOC_Os02g29170:	intron	#	#	#	G	T
Chr2:17295272	G/A	17295272	LOC_Os02g29170:	intron	#	#	#	G	A
Chr2:17309332	T/A	17309332	LOC_Os02g29190:	intron	#	#	#	T	A
Chr2:17309380	C/T	17309380	LOC_Os02g29190:	exon	Non_Synonymous	cGg/cAg	R/Q	C	T
Chr2:17309725	A/G	17309725	LOC_Os02g29190:	intron	#	#	#	A	G
Chr2:17309740	A/G	17309740	LOC_Os02g29190:	intron	#	#	#	G	A
Chr2:17310080	C/T	17310080	LOC_Os02g29190:	intron	#	#	#	T	C
Chr2:17310323	C/CG	17310323	LOC_Os02g29190:	intron	#	#	#	CG	C
Chr2:17310334	C/T	17310334	LOC_Os02g29190:	intron	#	#	#	T	C
Chr2:17310373	G/A	17310373	LOC_Os02g29190:	intron	#	#	#	A	G
Chr2:17310399	G/A	17310399	LOC_Os02g29190:	intron	#	#	#	G	A
Chr2:17310410	C/T	17310410	LOC_Os02g29190:	intron	#	#	#	T	C
Chr2:17310490	G/A	17310490	LOC_Os02g29190:	intron	#	#	#	A	G
Chr2:17310516	G/A	17310516	LOC_Os02g29190:	intron	#	#	#	A	G
Chr2:17310551	G/A	17310551	LOC_Os02g29190:	intron	#	#	#	A	G
Chr2:17311031	C/T	17311031	LOC_Os02g29190:	intron	#	#	#	T	C
Chr2:17311113	A/G	17311113	LOC_Os02g29190:	intron	#	#	#	A	G
Chr2:17311514	G/A	17311514	LOC_Os02g29190:	intron	#	#	#	A	G
Chr2:17312269	G/A	17312269	LOC_Os02g29190:	intron	#	#	#	G	A
Chr2:17312683	G/T	17312683	LOC_Os02g29190:	intron	#	#	#	G	T
Chr2:17313024	A/G	17313024	LOC_Os02g29190:	intron	#	#	#	A	G
Chr2:17313097	A/ATCACAAAT	17313097	LOC_Os02g29190:	intron	#	#	#	A	ATCACAAAT
Chr2:17313242	C/T	17313242	LOC_Os02g29190:	intron	#	#	#	T	C
Chr2:17313434	A/C	17313434	LOC_Os02g29190:	intron	#	#	#	A	C
Chr2:17313930	C/T	17313930	LOC_Os02g29190:	exon	Non_Synonymous	gGg/gAg	G/E	T	C
Chr2:17314429	G/A	17314429	LOC_Os02g29190:	intron	#	#	#	A	G
Chr2:17316230	GAGA/G	17316230	LOC_Os02g29190:	UTR_5_PRIME	#	#	#	G	GAGA
Chr2:17316239	G/A	17316239	LOC_Os02g29190:	UTR_5_PRIME	#	#	#	G	A
Chr2:17316287	G/C	17316287	LOC_Os02g29190:	UTR_5_PRIME	#	#	#	G	C
Chr2:17316399	A/G	17316399	LOC_Os02g29190:	UPSTREAM	#	#	#	A	G
Chr2:17316400	G/C	17316400	LOC_Os02g29190:	UPSTREAM	#	#	#	G	C
Chr2:17316410	AG/A	17316410	LOC_Os02g29190:	UPSTREAM	#	#	#	A	AG
Chr2:17316496	C/T	17316496	LOC_Os02g29190:	UPSTREAM	#	#	#	C	T
Chr2:17316561	GGGTTTGTGTAAAGGTTGACCCTTACATGAGAGGTAA/G	17316561	LOC_Os02g29190:	UPSTREAM	#	#	#	G	GGGTTTGTGTAAAGGTTGACCCTTACATGAGAGGTAA
Chr2:17316615	C/T	17316615	LOC_Os02g29190:	UPSTREAM	#	#	#	T	C
Chr2:17316630	C/T	17316630	LOC_Os02g29190:	UPSTREAM	#	#	#	C	T
Chr2:17316640	C/T	17316640	LOC_Os02g29190:	UPSTREAM	#	#	#	T	C
Chr2:17316653	C/T	17316653	LOC_Os02g29190:	UPSTREAM	#	#	#	T	C
Chr2:17316724	G/A	17316724	LOC_Os02g29190:	UPSTREAM	#	#	#	A	G
Chr2:17316883	G/A	17316883	LOC_Os02g29190:	UPSTREAM	#	#	#	G	A
Chr2:17317168	G/T	17317168	LOC_Os02g29190:	UPSTREAM	#	#	#	G	T
Chr2:17317257	G/A	17317257	LOC_Os02g29190:	UPSTREAM	#	#	#	A	G
Chr2:17317410	AATGTT/A	17317410	LOC_Os02g29200:	UPSTREAM	#	#	#	AATGTT	A
Chr2:17317427	G/A	17317427	LOC_Os02g29200:	UPSTREAM	#	#	#	A	G
Chr2:17317441	G/T	17317441	LOC_Os02g29200:	UPSTREAM	#	#	#	T	G
Chr2:17317444	G/A	17317444	LOC_Os02g29200:	UPSTREAM	#	#	#	G	A
Chr2:17317519	T/A	17317519	LOC_Os02g29200:	UPSTREAM	#	#	#	T	A
Chr2:17317732	G/A	17317732	LOC_Os02g29200:	UPSTREAM	#	#	#	A	G
Chr2:17317736	A/G	17317736	LOC_Os02g29200:	UPSTREAM	#	#	#	G	A
Chr2:17317752	A/T	17317752	LOC_Os02g29200:	UPSTREAM	#	#	#	A	T
Chr2:17318299	C/T	17318299	LOC_Os02g29200:	exon	Synonymous	gcC/gcT	A/A	T	C
Chr2:17318405	T/C	17318405	intergenic:	#	#	#	#	T	C
Chr2:17318515	G/A	17318515	intergenic:	#	#	#	#	G	A
Chr2:17318692	A/G	17318692	intergenic:	#	#	#	#	A	G
Chr2:17327117	T/C	17327117	intergenic:	#	#	#	#	T	C
Chr2:17327495	G/T	17327495	intergenic:	#	#	#	#	G	T
Chr2:17327512	T/C	17327512	intergenic:	#	#	#	#	T	C
Chr2:17327627	A/G	17327627	LOC_Os02g29210:	UTR_3_PRIME	#	#	#	A	G
Chr2:17327687	G/A	17327687	LOC_Os02g29210:	UTR_3_PRIME	#	#	#	G	A
Chr2:17327703	G/A	17327703	LOC_Os02g29210:	UTR_3_PRIME	#	#	#	G	A
Chr2:17327716	C/A	17327716	LOC_Os02g29210:	UTR_3_PRIME	#	#	#	A	C
Chr2:17327724	AGT/A	17327724	LOC_Os02g29210:	UTR_3_PRIME	#	#	#	A	AGT
Chr2:17327734	T/C	17327734	LOC_Os02g29210:	UTR_3_PRIME	#	#	#	T	C
Chr2:17327779	T/C	17327779	LOC_Os02g29210:	UTR_3_PRIME	#	#	#	T	C
Chr2:17327790	C/A	17327790	LOC_Os02g29210:	UTR_3_PRIME	#	#	#	A	C
Chr2:17328082	C/T	17328082	LOC_Os02g29210:	exon	Synonymous	gaG/gaA	E/E	T	C
Chr2:17328089	C/T	17328089	LOC_Os02g29210:	exon	Non_Synonymous	aGc/aAc	S/N	C	T
Chr2:17328307	G/A	17328307	LOC_Os02g29210:	intron	#	#	#	G	A
Chr2:17328661	GA/G	17328661	LOC_Os02g29210:	intron	#	#	#	GA	G
Chr2:17328926	C/T	17328926	LOC_Os02g29210:	exon	Non_Synonymous	Gat/Aat	D/N	T	C
Chr2:17329410	T/A	17329410	LOC_Os02g29210:	intron	#	#	#	A	T
Chr2:17329530	A/T	17329530	LOC_Os02g29210:	intron	#	#	#	A	T
Chr2:17329823	AGGTAT/A	17329823	LOC_Os02g29210:	intron	#	#	#	A	AGGTAT
Chr2:17329937	A/AT	17329937	LOC_Os02g29210:	intron	#	#	#	A	AAT
Chr2:17329944	TTA/T	17329944	LOC_Os02g29210:	intron	#	#	#	T	TTA
Chr2:17329984	AT/A	17329984	LOC_Os02g29210:	intron	#	#	#	AT	A
Chr2:17331004	G/A	17331004	LOC_Os02g29210:	intron	#	#	#	A	G
Chr2:17331028	TG/T	17331028	LOC_Os02g29210:	intron	#	#	#	TG	T
Chr2:17331186	G/A	17331186	LOC_Os02g29210:	intron	#	#	#	G	A
Chr2:17331276	G/T	17331276	LOC_Os02g29210:	intron	#	#	#	G	T
Chr2:17331793	C/A	17331793	LOC_Os02g29210:	intron	#	#	#	A	C
Chr2:17331996	A/AT	17331996	LOC_Os02g29210:	intron	#	#	#	A	AT
Chr2:17332187	A/T	17332187	LOC_Os02g29210:	intron	#	#	#	A	T
Chr2:17332188	G/A	17332188	LOC_Os02g29210:	intron	#	#	#	G	A
Chr2:17332224	T/A	17332224	LOC_Os02g29210:	intron	#	#	#	T	A
Chr2:17332939	C/T	17332939	LOC_Os02g29210:	intron	#	#	#	T	C
Chr2:17333031	C/A	17333031	LOC_Os02g29210:	intron	#	#	#	A	C
Chr2:17333417	G/A	17333417	LOC_Os02g29210:	intron	#	#	#	G	A
Chr2:17334197	G/A	17334197	LOC_Os02g29210:	intron	#	#	#	A	G
Chr2:17334532	G/T	17334532	LOC_Os02g29210:	exon	Non_Synonymous	aCt/aAt	T/N	T	G
Chr2:17334563	T/C	17334563	LOC_Os02g29210:	intron	#	#	#	T	C
Chr2:17334879	G/A	17334879	LOC_Os02g29210:	intron	#	#	#	G	A
Chr2:17335181	AC/A	17335181	LOC_Os02g29210:	intron	#	#	#	A	AC
Chr2:17335822	T/G	17335822	LOC_Os02g29210:	UPSTREAM	#	#	#	G	T
Chr2:17336129	C/T	17336129	LOC_Os02g29210:	UPSTREAM	#	#	#	C	T
Chr2:17336149	AATCAAATTCCTAAGCAATTGGGGCTTAGACTTACCGAATC/A	17336149	LOC_Os02g29210:	UPSTREAM	#	#	#	AATCAAATTCCTAAGCAATTGGGGCTTAGACTTACCGAATC	A
Chr2:17336201	C/T	17336201	LOC_Os02g29210:	UPSTREAM	#	#	#	C	T
Chr2:17336234	G/A	17336234	LOC_Os02g29210:	UPSTREAM	#	#	#	A	G
Chr2:17336318	G/A	17336318	LOC_Os02g29210:	UPSTREAM	#	#	#	G	A
Chr2:17336324	C/T	17336324	LOC_Os02g29210:	UPSTREAM	#	#	#	C	T
Chr2:17336504	C/A	17336504	LOC_Os02g29210:	UPSTREAM	#	#	#	A	C
Chr2:17336567	G/T	17336567	LOC_Os02g29210:	UPSTREAM	#	#	#	G	T
Chr2:17336607	G/C	17336607	LOC_Os02g29210:	UPSTREAM	#	#	#	C	G
Chr2:17336628	G/A	17336628	LOC_Os02g29220:	UPSTREAM	#	#	#	A	G
Chr2:17336684	A/T	17336684	LOC_Os02g29220:	UPSTREAM	#	#	#	T	A
Chr2:17336712	C/G	17336712	LOC_Os02g29220:	UPSTREAM	#	#	#	C	G
Chr2:17336719	C/T	17336719	LOC_Os02g29220:	UPSTREAM	#	#	#	T	C
Chr2:17336727	C/T	17336727	LOC_Os02g29220:	UPSTREAM	#	#	#	T	C
Chr2:17336744	G/A	17336744	LOC_Os02g29220:	UPSTREAM	#	#	#	A	G
Chr2:17336746	TCATTCA/T	17336746	LOC_Os02g29220:	UPSTREAM	#	#	#	TCATTCA	T
Chr2:17336754	ATAATAG/A	17336754	LOC_Os02g29220:	UPSTREAM	#	#	#	ATAATAG	A
Chr2:17336782	C/T	17336782	LOC_Os02g29220:	UPSTREAM	#	#	#	T	C
Chr2:17336837	C/T	17336837	LOC_Os02g29220:	UPSTREAM	#	#	#	C	T
Chr2:17336863	T/A	17336863	LOC_Os02g29220:	UPSTREAM	#	#	#	A	T
Chr2:17336864	C/A	17336864	LOC_Os02g29220:	UPSTREAM	#	#	#	A	C
Chr2:17336866	C/T	17336866	LOC_Os02g29220:	UPSTREAM	#	#	#	C	T
Chr2:17336892	CT/C	17336892	LOC_Os02g29220:	UPSTREAM	#	#	#	C	CT
Chr2:17336893	T/C	17336893	LOC_Os02g29220:	UPSTREAM	#	#	#	T	C
Chr2:17337027	A/AT	17337027	LOC_Os02g29220:	UPSTREAM	#	#	#	A	AT
Chr2:17337122	T/G	17337122	LOC_Os02g29220:	UPSTREAM	#	#	#	G	T
Chr2:17337209	C/T	17337209	LOC_Os02g29220:	UPSTREAM	#	#	#	C	T
Chr2:17337406	G/A	17337406	LOC_Os02g29220:	UPSTREAM	#	#	#	G	A
Chr2:17338896	G/C	17338896	LOC_Os02g29220:	intron	#	#	#	G	C
Chr2:17338974	C/A	17338974	LOC_Os02g29220:	intron	#	#	#	A	C
Chr2:17339254	C/T	17339254	LOC_Os02g29220:	intron	#	#	#	T	C
Chr2:17339840	G/A	17339840	LOC_Os02g29220:	exon	Synonymous	ccG/ccA	P/P	A	G
Chr2:17340253	G/A	17340253	LOC_Os02g29220:	intron	#	#	#	A	G
Chr2:17340954	A/G	17340954	LOC_Os02g29220:	intron	#	#	#	G	A
Chr2:17341512	T/G	17341512	LOC_Os02g29220:	intron	#	#	#	T	G
Chr2:17356052	G/T	17356052	LOC_Os02g29230:	exon	Stop_Gained	Gga/Tga	G/1	T	G
Chr2:17356069	C/T	17356069	LOC_Os02g29230:	exon	Synonymous	acC/acT	T/T	T	C
Chr2:17356565	G/A	17356565	LOC_Os02g29230:	exon	Non_Synonymous	Gag/Aag	E/K	A	G
Chr2:17356570	G/A	17356570	LOC_Os02g29230:	exon	Stop_Gained	tgG/tgA	W/3	G	A
Chr2:17356731	C/T	17356731	LOC_Os02g29230:	exon	Non_Synonymous	gCc/gTc	A/V	T	C
Chr2:17356924	C/T	17356924	LOC_Os02g29230:	exon	Synonymous	tcC/tcT	S/S	T	C
Chr2:17357120	A/G	17357120	LOC_Os02g29230:	exon	Non_Synonymous	Agg/Ggg	R/G	A	G
Chr2:17357193	A/G	17357193	LOC_Os02g29230:	exon	Non_Synonymous	gAt/gGt	D/G	A	G
Chr2:17357358	C/T	17357358	LOC_Os02g29230:	exon	Non_Synonymous	Cgg/Tgg	R/W	T	C
Chr2:17357791	A/C	17357791	LOC_Os02g29230:	intron	#	#	#	A	C
Chr2:17358079	T/C	17358079	LOC_Os02g29230:	intron	#	#	#	T	C
Chr2:17358101	C/T	17358101	LOC_Os02g29230:	intron	#	#	#	T	C
Chr2:17358278	ACTT/A	17358278	LOC_Os02g29230:	intron	#	#	#	ACTT	A
Chr2:17358405	AG/A	17358405	LOC_Os02g29230:	intron	#	#	#	AG	A
Chr2:17358508	C/T	17358508	LOC_Os02g29230:	intron	#	#	#	T	C
Chr2:17358544	C/T	17358544	LOC_Os02g29230:	intron	#	#	#	T	C
Chr2:17358654	G/A	17358654	LOC_Os02g29230:	exon	Synonymous	agG/agA	R/R	A	G
Chr2:17358682	G/A	17358682	LOC_Os02g29230:	exon	Non_Synonymous	Gtg/Atg	V/M	G	A
Chr2:17358940	G/A	17358940	LOC_Os02g29230:	exon	Synonymous	caG/caA	Q/Q	G	A
Chr2:17359227	C/A	17359227	LOC_Os02g29230:	exon	Non_Synonymous	gCc/gAc	A/D	A	C
Chr2:17359271	CT/C	17359271	LOC_Os02g29230:	exon	Frame_Shift	#	#	CT	C
Chr2:17359387	G/C	17359387	LOC_Os02g29230:	exon	Synonymous	tcG/tcC	S/S	G	C
Chr2:17359560	A/G	17359560	LOC_Os02g29230:	exon	Non_Synonymous	gAc/gGc	D/G	A	G
Chr2:17359600	A/T	17359600	LOC_Os02g29230:	exon	Synonymous	gtA/gtT	V/V	A	T
Chr2:17359728	C/A	17359728	LOC_Os02g29230:	exon	Non_Synonymous	aCa/aAa	T/K	A	C
Chr2:17359829	A/G	17359829	LOC_Os02g29230:	exon	Non_Synonymous	Act/Gct	T/A	A	G
Chr2:17360106	A/G	17360106	LOC_Os02g29230:	intron	#	#	#	A	G
Chr2:17360163	C/T	17360163	LOC_Os02g29230:	intron	#	#	#	T	C
Chr2:17360384	G/T	17360384	LOC_Os02g29230:	intron	#	#	#	T	G
Chr2:17360534	T/C	17360534	LOC_Os02g29230:	intron	#	#	#	T	C
Chr2:17360720	G/A	17360720	LOC_Os02g29230:	exon	Non_Synonymous	cGt/cAt	R/H	G	A
Chr2:17360924	G/A	17360924	LOC_Os02g29230:	intron	#	#	#	G	A
Chr2:17361011	G/A	17361011	LOC_Os02g29230:	intron	#	#	#	A	G
Chr2:17361112	A/G	17361112	LOC_Os02g29230:	intron	#	#	#	G	A
Chr2:17361195	A/T	17361195	LOC_Os02g29230:	intron	#	#	#	T	A
Chr2:17361238	C/A	17361238	LOC_Os02g29230:	intron	#	#	#	A	C
Chr2:17361240	C/T	17361240	LOC_Os02g29230:	intron	#	#	#	T	C
Chr2:17361654	A/AAT	17361654	LOC_Os02g29230:	intron	#	#	#	A	AAT
Chr2:17361802	T/A	17361802	LOC_Os02g29230:	intron	#	#	#	T	A
Chr2:17361835	T/TTACG	17361835	LOC_Os02g29230:	intron	#	#	#	TTACG	T
Chr2:17361874	T/A	17361874	LOC_Os02g29230:	intron	#	#	#	T	A
Chr2:17361912	G/GT	17361912	LOC_Os02g29230:	exon	Frame_Shift	#	#	G	GT
Chr2:17361919	G/T	17361919	LOC_Os02g29230:	exon	Synonymous	cgG/cgT	R/R	T	G
Chr2:17362123	G/A	17362123	LOC_Os02g29230:	exon	Synonymous	gaG/gaA	E/E	G	A
Chr2:17362196	G/A	17362196	LOC_Os02g29230:	exon	Non_Synonymous	Gag/Aag	E/K	A	G
Chr2:17362526	C/A	17362526	LOC_Os02g29230:	intron	#	#	#	A	C
Chr2:17362715	T/A	17362715	LOC_Os02g29230:	exon	Non_Synonymous	Tgc/Agc	C/S	T	A
Chr2:17362835	C/T	17362835	LOC_Os02g29230:	exon	Non_Synonymous	Ctc/Ttc	L/F	T	C
Chr2:17363090	A/G	17363090	intergenic:	#	#	#	#	A	G
